# Supplementary material for: (2E)-2-[2-(Cyclo­hexyl­carbamothio­yl)hydrazinylidene]­propanoic acid
Source: Acta Crystallogr Sect E Struct Rep Online. 2011 Apr 22;67(Pt 5):o1193. doi: 10.1107/S1600536811014449 (PMC3089072; doi:10.1107/S1600536811014449)
Supplement: Supplementary file 1 [file e-67-o1193-sup1.cif]

##############################################################################
#                                                                            #
# This CIF contains the data in a paper accepted for publication in          #
# Acta Crystallographica Section E. It conforms to the requirements of       #
# Notes for Authors for Acta Crystallographica Section E, and has been       #
# peer reviewed under the auspices of the IUCr Commission on Journals.       #
#                                                                            #
# Full details of the Crystallographic Information File format               #
# are given in the paper "The Crystallographic Information File (CIF):       #
# a New Standard Archive File for Crystallography" by S. R. Hall, F. H.      #
# Allen and I. D. Brown [Acta Cryst. (1991), A47, 655-685].                  #
#                                                                            #
# The current version of the core CIF dictionary is obtainable from          #
# ftp://ftp.iucr.org/pub/cif_core.dic.                                       #
#                                                                            #
# Software is freely available for graphical display of the structure(s)     #
# in this CIF. For information consult the CIF software page                 #
# http://www.iucr.org/resources/cif/software.                                #
#                                                                            #
# This file may be used for bona fide research purposes within the           #
# scientific community so long as proper attribution is given to the journal # 
# article from which it was obtained.                                        #
#                                                                            #
##############################################################################
data_global
_audit_creation_method     SHELXL-97
_journal_date_recd_electronic     2011-04-16
_journal_date_accepted     2011-04-18
_journal_name_full     'Acta Crystallographica, Section E'
_journal_year     2011
_journal_volume     67
_journal_issue      5
_journal_page_first     o1193
_journal_page_last     o1193
_journal_paper_category     QO
_journal_coeditor_code     HB5851
_publ_contact_author_name     ' Edward RT Tiekink '
_publ_contact_author_address
;
Department of Chemistry, University of Malaya,
50603 Kuala Lumpur, Malaysia
;
_publ_contact_author_email
;
edward.tiekink@gmail.com
;
_publ_contact_author_fax     ' +60 3 7967 4193 '
_publ_contact_author_phone     ' +60 3 7967 6775 '
_publ_section_title
;
(2<i>E</i>)-2-[2-(Cyclohexylcarbamothioyl)hydrazinylidene]propanoic acid
;
loop_
    _publ_author_name
    _publ_author_footnote
    _publ_author_address
    'Md. Abu Affan'
;
Additional correspondence author, e-mail: maaffan@yahoo.com.
;
;
Faculty of Resource Science and Technology, Universiti Malaysia Sarawak
94300 Kota Samarahan, Sarawak, Malaysia
;
    'Md.  Abdus Salam' .
;
Faculty of Resource Science and Technology, Universiti Malaysia Sarawak
94300 Kota Samarahan, Sarawak, Malaysia
;
    'Fasihuddin B. Ahmad' .
;
Faculty of Resource Science and Technology, Universiti Malaysia Sarawak
94300 Kota Samarahan, Sarawak, Malaysia
;
    'Ng, Seik Weng' .
;
Department of Chemistry, University of Malaya,
50603 Kuala Lumpur, Malaysia
;
    'Tiekink, Edward R. T.' .
;
Department of Chemistry, University of Malaya,
50603 Kuala Lumpur, Malaysia
;
data_I
_audit_creation_method     SHELXL-97
_chemical_name_systematic
;
(2<i>E</i>)-2-[2-(Cyclohexylcarbamothioyl)hydrazinylidene]propanoic acid
;
_chemical_name_common     ?
_chemical_formula_moiety     'C10 H17 N3 O2 S'
_chemical_formula_sum     'C10 H17 N3 O2 S'
_chemical_formula_iupac     'C10 H17 N3 O2 S'
_chemical_formula_weight     243.33
_chemical_melting_point     ?
_symmetry_cell_setting     monoclinic
_symmetry_space_group_name_H-M     'P 21/n'
_symmetry_space_group_name_Hall     '-P 2yn'
loop_
    _symmetry_equiv_pos_as_xyz
    'x, y, z'
    '-x+1/2, y+1/2, -z+1/2'
    '-x, -y, -z'
    'x-1/2, -y-1/2, z-1/2'
_cell_length_a     8.9204(2)
_cell_length_b     6.0350(2)
_cell_length_c     22.4750(6)
_cell_angle_alpha     90.00
_cell_angle_beta     90.051(3)
_cell_angle_gamma     90.00
_cell_volume     1209.93(6)
_cell_formula_units_Z     4
_cell_measurement_reflns_used     3312
_cell_measurement_theta_min     2.3
_cell_measurement_theta_max     29.1
_cell_measurement_temperature     100(2)
_exptl_crystal_description     prism
_exptl_crystal_colour     colourless
_exptl_crystal_size_max     0.30
_exptl_crystal_size_mid     0.20
_exptl_crystal_size_min     0.10
_exptl_crystal_density_diffrn     1.336
_exptl_crystal_density_meas     ?
_exptl_crystal_density_method     'not measured'
_exptl_crystal_F_000     520
_exptl_absorpt_coefficient_mu     0.258
_exptl_absorpt_correction_type     multi-scan
_exptl_absorpt_process_details     '(CrysAlis PRO; Agilent, 2010)'
_exptl_absorpt_correction_T_min     0.687
_exptl_absorpt_correction_T_max     1.000
_exptl_special_details
;
;
_diffrn_ambient_temperature     100(2)
_diffrn_radiation_type     MoK\a
_diffrn_radiation_wavelength     0.71073
_diffrn_radiation_source     'SuperNova (Mo) X-ray Source'
_diffrn_radiation_monochromator     Mirror
_diffrn_measurement_device_type
;
Agilent Supernova Dual diffractometer with an Atlas detector
;
_diffrn_measurement_method     \w
_diffrn_detector_area_resol_mean     10.4041
_diffrn_reflns_number     7394
_diffrn_reflns_av_R_equivalents     0.0358
_diffrn_reflns_av_sigmaI/netI     0.0464
_diffrn_reflns_theta_min     2.46
_diffrn_reflns_theta_max     27.50
_diffrn_reflns_theta_full     27.50
_diffrn_measured_fraction_theta_max     0.984
_diffrn_measured_fraction_theta_full     0.984
_diffrn_reflns_limit_h_min     -11
_diffrn_reflns_limit_h_max     11
_diffrn_reflns_limit_k_min     -6
_diffrn_reflns_limit_k_max     7
_diffrn_reflns_limit_l_min     -29
_diffrn_reflns_limit_l_max     29
_diffrn_standards_number     0
_diffrn_standards_interval_count     0
_diffrn_standards_interval_time     0
_diffrn_standards_decay_%     0
_refine_special_details
;
Refinement of <i>F</i>^2^ against ALL reflections. The weighted <i>R</i>-factor
<i>wR</i> and goodness of fit <i>S</i> are based on <i>F</i>^2^, conventional
<i>R</i>-factors <i>R</i> are based on <i>F</i>, with <i>F</i> set to zero for
negative <i>F</i>^2^. The threshold expression of <i>F</i>^2^ >
\s(<i>F</i>^2^) is used only for calculating <i>R</i>-factors(gt) <i>etc</i>.
and is not relevant to the choice of reflections for refinement.
<i>R</i>-factors based on <i>F</i>^2^ are statistically about twice as large
as those based on <i>F</i>, and <i>R</i>- factors based on ALL data will be
even larger.
;
_reflns_number_total     2723
_reflns_number_gt     2251
_reflns_threshold_expression     I>2\s(I)
_refine_ls_structure_factor_coef     Fsqd
_refine_ls_matrix_type     full
_refine_ls_R_factor_all     0.0525
_refine_ls_R_factor_gt     0.0408
_refine_ls_wR_factor_gt     0.1209
_refine_ls_wR_factor_ref     0.1434
_refine_ls_goodness_of_fit_ref     0.975
_refine_ls_restrained_S_all     0.975
_refine_ls_number_reflns     2723
_refine_ls_number_parameters     158
_refine_ls_number_restraints     3
_refine_ls_hydrogen_treatment     mixed
_refine_ls_weighting_scheme     calc
_refine_ls_weighting_details
         'calc w=1/[\s^2^(Fo^2^)+(0.1000P)^2^+0.0000P] where P=(Fo^2^+2Fc^2^)/3'
_atom_sites_solution_hydrogens     geom
_atom_sites_solution_primary     direct
_atom_sites_solution_secondary     difmap
_refine_ls_shift/su_max     0.001
_refine_ls_shift/su_mean     0.000
_refine_diff_density_max     0.357
_refine_diff_density_min     -0.324
_refine_ls_extinction_method     none
_refine_ls_extinction_coef     ?
loop_
    _atom_type_symbol
    _atom_type_description
    _atom_type_scat_dispersion_real
    _atom_type_scat_dispersion_imag
    _atom_type_scat_source
    'C' 'C' 0.0033 0.0016
                         'International Tables Vol C Tables 4.2.6.8 and 6.1.1.4'
    'H' 'H' 0.0000 0.0000
                         'International Tables Vol C Tables 4.2.6.8 and 6.1.1.4'
    'N' 'N' 0.0061 0.0033
                         'International Tables Vol C Tables 4.2.6.8 and 6.1.1.4'
    'O' 'O' 0.0106 0.0060
                         'International Tables Vol C Tables 4.2.6.8 and 6.1.1.4'
    'S' 'S' 0.1246 0.1234
                         'International Tables Vol C Tables 4.2.6.8 and 6.1.1.4'
_computing_data_collection     'CrysAlis PRO (Agilent, 2010)'
_computing_cell_refinement     'CrysAlis PRO (Agilent, 2010)'
_computing_data_reduction     'CrysAlis PRO (Agilent, 2010)'
_computing_structure_solution     'SHELXS97 (Sheldrick, 2008)'
_computing_structure_refinement     'SHELXL97 (Sheldrick, 2008)'
_computing_molecular_graphics
                      'ORTEP-3 (Farrugia, 1997) and DIAMOND (Brandenburg, 2006)'
_computing_publication_material     'publCIF (Westrip, 2010)'
loop_
    _atom_site_type_symbol
    _atom_site_label
    _atom_site_fract_x
    _atom_site_fract_y
    _atom_site_fract_z
    _atom_site_U_iso_or_equiv
    _atom_site_adp_type
    _atom_site_calc_flag
    _atom_site_refinement_flags
    _atom_site_occupancy
    _atom_site_symmetry_multiplicity
    _atom_site_disorder_assembly
    _atom_site_disorder_group
    S S1 1.07001(5) 1.46426(7) 0.59008(2) 0.01940(18) Uani d . 1 1 . .
    O O1 0.65476(14) 0.6300(2) 0.54143(6) 0.0209(3) Uani d D 1 1 . .
    O O2 0.53180(13) 0.7099(2) 0.45694(6) 0.0196(3) Uani d . 1 1 . .
    N N1 0.80028(16) 1.0010(2) 0.53480(7) 0.0156(3) Uani d . 1 1 . .
    N N2 0.88614(16) 1.1878(2) 0.53543(7) 0.0170(3) Uani d D 1 1 . .
    N N3 0.94326(16) 1.0938(3) 0.63114(7) 0.0169(3) Uani d D 1 1 . .
    C C1 0.62814(18) 0.7522(3) 0.49413(8) 0.0164(4) Uani d . 1 1 . .
    C C2 0.72145(19) 0.9564(3) 0.48899(8) 0.0162(4) Uani d . 1 1 . .
    C C3 0.7098(2) 1.0904(3) 0.43363(8) 0.0211(4) Uani d . 1 1 . .
    H H3A 0.6904 1.2455 0.4440 0.032 Uiso calc R 1 1 . .
    H H3B 0.6273 1.0339 0.4091 0.032 Uiso calc R 1 1 . .
    H H3C 0.8039 1.0800 0.4113 0.032 Uiso calc R 1 1 . .
    C C4 0.96146(18) 1.2376(3) 0.58689(8) 0.0156(4) Uani d . 1 1 . .
    C C5 1.00682(18) 1.1176(3) 0.69060(7) 0.0157(4) Uani d . 1 1 . .
    H H5 1.1055 1.1951 0.6871 0.019 Uiso calc R 1 1 . .
    C C6 1.0336(2) 0.8900(3) 0.71759(9) 0.0210(4) Uani d . 1 1 . .
    H H6A 1.1037 0.8054 0.6921 0.025 Uiso calc R 1 1 . .
    H H6B 0.9377 0.8076 0.7194 0.025 Uiso calc R 1 1 . .
    C C7 1.0991(2) 0.9113(3) 0.78024(8) 0.0221(4) Uani d . 1 1 . .
    H H7A 1.1116 0.7618 0.7977 0.026 Uiso calc R 1 1 . .
    H H7B 1.1994 0.9811 0.7779 0.026 Uiso calc R 1 1 . .
    C C8 0.9984(2) 1.0501(3) 0.82063(9) 0.0235(4) Uani d . 1 1 . .
    H H8A 0.9019 0.9725 0.8267 0.028 Uiso calc R 1 1 . .
    H H8B 1.0471 1.0689 0.8599 0.028 Uiso calc R 1 1 . .
    C C9 0.9696(2) 1.2771(3) 0.79289(9) 0.0250(4) Uani d . 1 1 . .
    H H9A 0.8988 1.3610 0.8182 0.030 Uiso calc R 1 1 . .
    H H9B 1.0648 1.3611 0.7912 0.030 Uiso calc R 1 1 . .
    C C10 0.9048(2) 1.2561(3) 0.73033(8) 0.0212(4) Uani d . 1 1 . .
    H H10A 0.8046 1.1858 0.7325 0.025 Uiso calc R 1 1 . .
    H H10B 0.8924 1.4055 0.7128 0.025 Uiso calc R 1 1 . .
    H H1 0.602(2) 0.514(3) 0.5431(12) 0.040(7) Uiso d D 1 1 . .
    H H2 0.892(2) 1.275(3) 0.5035(6) 0.026(6) Uiso d D 1 1 . .
    H H3 0.888(2) 0.976(2) 0.6260(11) 0.029(6) Uiso d D 1 1 . .
loop_
    _atom_site_aniso_label
    _atom_site_aniso_U_11
    _atom_site_aniso_U_22
    _atom_site_aniso_U_33
    _atom_site_aniso_U_12
    _atom_site_aniso_U_13
    _atom_site_aniso_U_23
    S1 0.0251(3) 0.0177(3) 0.0154(3) -0.00825(16) -0.0030(2) 0.00088(18)
    O1 0.0233(6) 0.0208(7) 0.0185(7) -0.0089(5) -0.0048(5) 0.0055(6)
    O2 0.0200(6) 0.0205(7) 0.0182(7) -0.0064(5) -0.0030(5) 0.0018(5)
    N1 0.0148(7) 0.0144(7) 0.0178(8) -0.0030(5) 0.0009(6) -0.0010(6)
    N2 0.0214(7) 0.0140(7) 0.0157(8) -0.0039(6) -0.0007(6) 0.0036(6)
    N3 0.0196(7) 0.0172(7) 0.0140(8) -0.0068(6) -0.0047(6) 0.0006(6)
    C1 0.0159(8) 0.0178(9) 0.0155(9) 0.0010(7) 0.0000(7) -0.0017(7)
    C2 0.0153(8) 0.0168(9) 0.0166(9) -0.0015(6) 0.0005(7) 0.0006(7)
    C3 0.0247(9) 0.0215(9) 0.0169(9) -0.0069(7) -0.0040(7) 0.0022(8)
    C4 0.0154(8) 0.0160(8) 0.0155(8) -0.0002(6) 0.0004(7) -0.0008(7)
    C5 0.0173(8) 0.0184(9) 0.0112(8) -0.0030(7) -0.0038(6) -0.0006(7)
    C6 0.0255(9) 0.0168(9) 0.0208(9) 0.0006(7) 0.0006(8) -0.0003(8)
    C7 0.0266(9) 0.0186(9) 0.0210(10) 0.0007(7) -0.0032(8) 0.0036(8)
    C8 0.0301(10) 0.0263(10) 0.0141(9) -0.0050(8) -0.0001(8) -0.0016(8)
    C9 0.0318(10) 0.0241(10) 0.0191(9) 0.0032(8) -0.0004(8) -0.0057(8)
    C10 0.0255(9) 0.0197(9) 0.0185(9) 0.0037(7) -0.0007(8) -0.0011(8)
_geom_special_details
;
All e.s.d.'s (except the e.s.d. in the dihedral angle between two l.s. planes)
are estimated using the full covariance matrix. The cell e.s.d.'s are taken
into account individually in the estimation of e.s.d.'s in distances, angles
and torsion angles; correlations between e.s.d.'s in cell parameters are only
used when they are defined by crystal symmetry. An approximate (isotropic)
treatment of cell e.s.d.'s is used for estimating e.s.d.'s involving l.s.
planes.
;
loop_
    _geom_bond_atom_site_label_1
    _geom_bond_atom_site_label_2
    _geom_bond_site_symmetry_2
    _geom_bond_distance
    _geom_bond_publ_flag
    S1 C4 . 1.6774(18) ?
    O1 C1 . 1.315(2) ?
    O1 H1 . 0.845(10) ?
    O2 C1 . 1.225(2) ?
    N1 C2 . 1.275(2) ?
    N1 N2 . 1.363(2) ?
    N2 C4 . 1.370(2) ?
    N2 H2 . 0.892(9) ?
    N3 C4 . 1.330(2) ?
    N3 C5 . 1.458(2) ?
    N3 H3 . 0.870(9) ?
    C1 C2 . 1.491(2) ?
    C2 C3 . 1.488(3) ?
    C3 H3A . 0.9800 ?
    C3 H3B . 0.9800 ?
    C3 H3C . 0.9800 ?
    C5 C6 . 1.520(3) ?
    C5 C10 . 1.525(2) ?
    C5 H5 . 1.0000 ?
    C6 C7 . 1.530(3) ?
    C6 H6A . 0.9900 ?
    C6 H6B . 0.9900 ?
    C7 C8 . 1.528(3) ?
    C7 H7A . 0.9900 ?
    C7 H7B . 0.9900 ?
    C8 C9 . 1.527(3) ?
    C8 H8A . 0.9900 ?
    C8 H8B . 0.9900 ?
    C9 C10 . 1.525(3) ?
    C9 H9A . 0.9900 ?
    C9 H9B . 0.9900 ?
    C10 H10A . 0.9900 ?
    C10 H10B . 0.9900 ?
loop_
    _geom_angle_atom_site_label_1
    _geom_angle_atom_site_label_2
    _geom_angle_atom_site_label_3
    _geom_angle_site_symmetry_1
    _geom_angle_site_symmetry_3
    _geom_angle
    _geom_angle_publ_flag
    C1 O1 H1 . . 113.7(18) ?
    C2 N1 N2 . . 119.52(15) ?
    N1 N2 C4 . . 117.71(14) ?
    N1 N2 H2 . . 121.1(14) ?
    C4 N2 H2 . . 121.2(14) ?
    C4 N3 C5 . . 124.97(14) ?
    C4 N3 H3 . . 120.2(16) ?
    C5 N3 H3 . . 114.8(16) ?
    O2 C1 O1 . . 124.08(15) ?
    O2 C1 C2 . . 120.71(15) ?
    O1 C1 C2 . . 115.18(15) ?
    N1 C2 C3 . . 126.77(15) ?
    N1 C2 C1 . . 114.80(15) ?
    C3 C2 C1 . . 118.38(15) ?
    C2 C3 H3A . . 109.5 ?
    C2 C3 H3B . . 109.5 ?
    H3A C3 H3B . . 109.5 ?
    C2 C3 H3C . . 109.5 ?
    H3A C3 H3C . . 109.5 ?
    H3B C3 H3C . . 109.5 ?
    N3 C4 N2 . . 115.34(15) ?
    N3 C4 S1 . . 124.83(14) ?
    N2 C4 S1 . . 119.82(13) ?
    N3 C5 C6 . . 109.71(14) ?
    N3 C5 C10 . . 111.03(14) ?
    C6 C5 C10 . . 110.79(15) ?
    N3 C5 H5 . . 108.4 ?
    C6 C5 H5 . . 108.4 ?
    C10 C5 H5 . . 108.4 ?
    C5 C6 C7 . . 110.56(15) ?
    C5 C6 H6A . . 109.5 ?
    C7 C6 H6A . . 109.5 ?
    C5 C6 H6B . . 109.5 ?
    C7 C6 H6B . . 109.5 ?
    H6A C6 H6B . . 108.1 ?
    C8 C7 C6 . . 111.63(15) ?
    C8 C7 H7A . . 109.3 ?
    C6 C7 H7A . . 109.3 ?
    C8 C7 H7B . . 109.3 ?
    C6 C7 H7B . . 109.3 ?
    H7A C7 H7B . . 108.0 ?
    C9 C8 C7 . . 110.38(16) ?
    C9 C8 H8A . . 109.6 ?
    C7 C8 H8A . . 109.6 ?
    C9 C8 H8B . . 109.6 ?
    C7 C8 H8B . . 109.6 ?
    H8A C8 H8B . . 108.1 ?
    C10 C9 C8 . . 111.43(15) ?
    C10 C9 H9A . . 109.3 ?
    C8 C9 H9A . . 109.3 ?
    C10 C9 H9B . . 109.3 ?
    C8 C9 H9B . . 109.3 ?
    H9A C9 H9B . . 108.0 ?
    C5 C10 C9 . . 111.06(14) ?
    C5 C10 H10A . . 109.4 ?
    C9 C10 H10A . . 109.4 ?
    C5 C10 H10B . . 109.4 ?
    C9 C10 H10B . . 109.4 ?
    H10A C10 H10B . . 108.0 ?
loop_
    _geom_torsion_atom_site_label_1
    _geom_torsion_atom_site_label_2
    _geom_torsion_atom_site_label_3
    _geom_torsion_atom_site_label_4
    _geom_torsion_site_symmetry_1
    _geom_torsion_site_symmetry_2
    _geom_torsion_site_symmetry_3
    _geom_torsion_site_symmetry_4
    _geom_torsion
    _geom_torsion_publ_flag
    C2 N1 N2 C4 . . . . 175.80(15) ?
    N2 N1 C2 C3 . . . . -0.7(3) ?
    N2 N1 C2 C1 . . . . -178.00(14) ?
    O2 C1 C2 N1 . . . . 169.21(15) ?
    O1 C1 C2 N1 . . . . -8.9(2) ?
    O2 C1 C2 C3 . . . . -8.4(2) ?
    O1 C1 C2 C3 . . . . 173.52(15) ?
    C5 N3 C4 N2 . . . . -177.12(15) ?
    C5 N3 C4 S1 . . . . 4.2(2) ?
    N1 N2 C4 N3 . . . . 0.7(2) ?
    N1 N2 C4 S1 . . . . 179.49(12) ?
    C4 N3 C5 C6 . . . . -151.10(16) ?
    C4 N3 C5 C10 . . . . 86.1(2) ?
    N3 C5 C6 C7 . . . . -179.54(14) ?
    C10 C5 C6 C7 . . . . -56.59(19) ?
    C5 C6 C7 C8 . . . . 56.5(2) ?
    C6 C7 C8 C9 . . . . -55.6(2) ?
    C7 C8 C9 C10 . . . . 55.2(2) ?
    N3 C5 C10 C9 . . . . 178.84(14) ?
    C6 C5 C10 C9 . . . . 56.7(2) ?
    C8 C9 C10 C5 . . . . -56.1(2) ?
loop_
    _geom_hbond_atom_site_label_D
    _geom_hbond_atom_site_label_H
    _geom_hbond_atom_site_label_A
    _geom_hbond_site_symmetry_A
    _geom_hbond_distance_DH
    _geom_hbond_distance_HA
    _geom_hbond_distance_DA
    _geom_hbond_angle_DHA
    N3 H3 N1 . 0.873(14) 2.20(2) 2.574(2) 105.6(17)
    O1 H1 O2 3_666 0.845(10) 1.802(10) 2.6416(17) 172(3)
    N2 H2 S1 3_786 0.892(9) 2.648(10) 3.5384(15) 176.2(18)
