# Supplementary material for: (2E)-2-[2-(Cyclo­hexyl­carbamothio­yl)hydrazinylidene]­propanoic acid
Source: Acta Crystallogr Sect E Struct Rep Online. 2011 Apr 22;67(Pt 5):o1193. doi: 10.1107/S1600536811014449 (PMC3089072; doi:10.1107/S1600536811014449)
Supplement: Supplementary file 2 [file e-67-o1193-Isup2.hkl]

# 
# h,k,l, Fc-squared, Fo-squared, sigma(Fo-squared) and status flag 
# 
data_I
_shelx_title '  P21/n' 
_shelx_refln_list_code          4 
_shelx_F_calc_maximum      133.36 
_exptl_crystal_F_000       520.00 
_reflns_d_resolution_high  0.7696 
 
loop_ 
 _symmetry_equiv_pos_as_xyz 
 'x, y, z' 
 '-x+1/2, y+1/2, -z+1/2' 
 '-x, -y, -z' 
 'x-1/2, -y-1/2, z-1/2' 
 
_cell_length_a     8.9204 
_cell_length_b     6.0350 
_cell_length_c    22.4750 
_cell_angle_alpha  90.000 
_cell_angle_beta   90.051 
_cell_angle_gamma  90.000 
 
_shelx_F_squared_multiplier     1.000 
 
loop_ 
 _refln_index_h 
 _refln_index_k 
 _refln_index_l 
 _refln_F_squared_calc 
 _refln_F_squared_meas 
 _refln_F_squared_sigma 
 _refln_observed_status 
   2   0   0    15479.84    14665.55    112.58 o 
   4   0   0        5.48       21.92      2.65 o 
   6   0   0      227.89      249.59     12.68 o 
   8   0   0      145.99      197.24     16.09 o 
  10   0   0       18.49        7.21      4.04 o 
   1   1   0     3867.61     3616.83     31.20 o 
   2   1   0    11680.22    11415.61     44.00 o 
   3   1   0       56.87       80.31      3.42 o 
   4   1   0     1584.53     1729.19     17.12 o 
   5   1   0      628.75      614.63     12.50 o 
   6   1   0        0.85        2.33      1.19 o 
   7   1   0     1189.53     1242.53     27.92 o 
   8   1   0      310.64      313.11     17.39 o 
   9   1   0       59.67       51.15      6.34 o 
  10   1   0      352.62      328.74     17.25 o 
  11   1   0       35.61       23.09      4.95 o 
   0   2   0      247.11      282.32     11.36 o 
   1   2   0     3737.05     3816.44     27.94 o 
   2   2   0      941.35     1007.39     16.13 o 
   3   2   0     2711.18     2901.47     23.18 o 
   4   2   0      389.67      492.65     12.58 o 
   5   2   0      150.30      172.89      6.33 o 
   6   2   0      307.41      300.01     10.67 o 
   7   2   0       75.36       74.71      6.21 o 
   8   2   0      723.74      781.56     24.94 o 
   9   2   0       10.17        7.44      3.28 o 
  10   2   0       33.42       31.12      6.50 o 
  11   2   0       11.45       13.34     15.57 o 
   1   3   0     2902.02     3036.36     29.17 o 
   2   3   0      703.36      737.76     11.46 o 
   3   3   0       82.42       94.18      6.20 o 
   4   3   0      738.15      727.74     15.46 o 
   5   3   0      360.10      362.99     11.67 o 
   6   3   0       26.90       46.00      3.96 o 
   7   3   0       57.97       64.49      9.21 o 
   8   3   0        3.25        2.53      2.32 o 
   9   3   0       77.46       88.91     10.79 o 
  10   3   0       17.34        8.29      3.52 o 
   0   4   0      881.48      841.19     19.51 o 
   1   4   0       49.64       44.14      3.98 o 
   2   4   0       99.52       84.27      6.62 o 
   3   4   0      448.42      429.37     12.89 o 
   4   4   0        0.79        2.88      1.48 o 
   5   4   0      293.41      263.25     11.40 o 
   6   4   0      219.18      245.44     23.11 o 
   7   4   0        4.35        0.83      4.71 o 
   8   4   0       70.92       75.66     14.38 o 
   9   4   0      233.77      254.01     24.98 o 
   1   5   0      331.01      347.63      9.27 o 
   2   5   0       54.20       66.35      5.10 o 
   3   5   0      321.83      332.30     12.45 o 
   4   5   0       48.88       44.61      4.88 o 
   5   5   0       48.22       40.93      5.17 o 
   6   5   0        4.09        1.02      1.81 o 
   7   5   0        0.32        1.84      5.28 o 
   8   5   0       16.94       22.79      7.23 o 
   0   6   0      396.02      379.71     17.27 o 
   1   6   0        0.82       -0.29      0.96 o 
   2   6   0      181.47      189.81     12.12 o 
   3   6   0      430.10      486.09     32.11 o 
   4   6   0        5.17        3.66      3.45 o 
   5   6   0      168.10      163.98     17.33 o 
   6   6   0        5.65        7.94      4.70 o 
   7   6   0        3.56        4.27      3.23 o 
   1   7   0       17.01       17.54      5.52 o 
   2   7   0      505.85      487.97     41.48 o 
   3   7   0      172.60      173.14     25.67 o 
   4   7   0      725.69      757.78     56.14 o 
   5   7   0       35.30       45.81     15.74 o 
 -11   0   1       51.62       56.65     12.08 o 
  -9   0   1      374.97      377.06     28.69 o 
  -7   0   1     1134.17     1103.65     41.05 o 
  -5   0   1      461.33      475.33     15.94 o 
  -3   0   1     1130.15     1135.54     24.89 o 
  -1   0   1     1431.86     1424.88     24.08 o 
   1   0   1      678.92      712.19     22.17 o 
   3   0   1      779.75      727.27     15.63 o 
   5   0   1     2044.46     2163.18     33.32 o 
   7   0   1      967.16      949.30     36.99 o 
   9   0   1       80.22       57.52     10.39 o 
  11   0   1      114.24       97.07     13.86 o 
 -11   1   1       34.31       37.73      6.39 o 
 -10   1   1      536.55      572.37     23.06 o 
  -9   1   1       44.39       45.02      5.96 o 
  -8   1   1      172.58      147.75     12.09 o 
  -7   1   1       57.28       51.49      5.60 o 
  -6   1   1        3.09        2.39      1.08 o 
  -5   1   1       82.52      102.18      5.18 o 
  -4   1   1      369.51      445.14      9.34 o 
  -3   1   1       13.81       17.64      1.65 o 
  -2   1   1     6453.16     6651.59     29.37 o 
  -1   1   1     2536.99     2390.32     17.77 o 
   0   1   1      139.13      111.01      3.89 o 
   1   1   1     4778.71     4790.17     23.16 o 
   2   1   1     1824.21     1994.36     14.61 o 
   3   1   1      370.95      365.73      6.37 o 
   4   1   1     1010.54      949.48     14.01 o 
   5   1   1       16.65       17.75      2.30 o 
   6   1   1      328.18      334.48      9.56 o 
   7   1   1       19.51       20.60      3.24 o 
   8   1   1        2.80        2.63      1.75 o 
   9   1   1       90.98       99.58      8.72 o 
  10   1   1        3.65        2.09      4.00 o 
  11   1   1        0.83        6.19      3.32 o 
 -11   2   1        0.53        2.63      4.44 o 
 -10   2   1       14.05       12.15      4.17 o 
  -9   2   1      359.85      395.91     21.84 o 
  -8   2   1       21.15       16.19      3.70 o 
  -7   2   1      131.51      116.52      7.82 o 
  -6   2   1      409.42      451.51     11.54 o 
  -5   2   1      272.75      277.26      9.42 o 
  -4   2   1     1717.91     1878.38     27.09 o 
  -3   2   1     1635.80     1739.04     19.65 o 
  -2   2   1       23.78       26.68      2.24 o 
  -1   2   1     3889.35     4063.91     32.55 o 
   0   2   1      274.34      287.20      8.05 o 
   1   2   1      220.58      236.34      8.11 o 
   2   2   1       17.57       18.66      1.96 o 
   3   2   1      709.99      752.52     12.41 o 
   4   2   1      334.58      333.09      7.70 o 
   5   2   1      510.78      565.97     14.56 o 
   6   2   1      192.21      198.73      8.63 o 
   7   2   1      136.67      114.50      7.63 o 
   8   2   1      396.58      445.31     18.80 o 
   9   2   1      119.21      128.88     10.85 o 
  10   2   1        9.94       14.16      5.18 o 
  11   2   1        3.10        7.69      4.65 o 
 -10   3   1        4.93        4.31      4.09 o 
  -9   3   1       28.57       29.92      6.16 o 
  -8   3   1       10.44       15.60      5.89 o 
  -7   3   1       15.82       28.08      3.95 o 
  -6   3   1       86.15       84.90      5.84 o 
  -5   3   1       78.45       99.02      6.31 o 
  -4   3   1       63.35       49.15      4.48 o 
  -3   3   1        6.43        5.10      1.49 o 
  -2   3   1     2606.41     2661.38     30.54 o 
  -1   3   1       24.35       34.48      3.63 o 
   0   3   1       37.84       34.49      3.50 o 
   1   3   1      205.63      212.71      7.19 o 
   2   3   1      485.69      590.01      9.26 o 
   3   3   1      286.36      282.29      7.52 o 
   4   3   1      896.23      868.75     15.84 o 
   5   3   1      116.84      120.64      7.79 o 
   6   3   1     1003.60      977.52     21.37 o 
   7   3   1       30.70       30.58      4.49 o 
   8   3   1       13.74        6.95      2.56 o 
   9   3   1      131.83      138.06     13.40 o 
  10   3   1        0.01        2.89      2.33 o 
  -9   4   1      243.49      255.99     36.35 o 
  -8   4   1       26.51       35.17     15.82 o 
  -7   4   1      242.29      247.24     21.78 o 
  -6   4   1     1023.83      992.68     37.39 o 
  -5   4   1        3.45        5.24      1.93 o 
  -4   4   1     1365.68     1267.28     25.33 o 
  -3   4   1      346.43      339.61     11.07 o 
  -2   4   1      402.60      386.19     12.76 o 
  -1   4   1       26.83       22.44      2.97 o 
   0   4   1       49.72       50.60      3.52 o 
   1   4   1      175.46      167.24      6.18 o 
   2   4   1       10.38       10.79      1.89 o 
   3   4   1      147.22      151.15      5.82 o 
   4   4   1       15.99       17.58      2.76 o 
   5   4   1       27.80       19.52      3.72 o 
   6   4   1       10.04        3.73      2.26 o 
   7   4   1      185.45      196.09     19.33 o 
   8   4   1       34.01       22.92      7.02 o 
   9   4   1       63.52       72.46     13.20 o 
  -8   5   1       89.52       82.37     14.05 o 
  -7   5   1        0.61        0.93      3.52 o 
  -6   5   1       51.60       48.82      7.23 o 
  -5   5   1      226.84      264.05     13.11 o 
  -4   5   1      394.65      373.73     14.65 o 
  -3   5   1       12.85       15.11      6.04 o 
  -2   5   1      711.63      729.91     20.18 o 
  -1   5   1      106.84      110.46      7.04 o 
   0   5   1       25.95       23.38      2.16 o 
   1   5   1     1030.90     1019.41     24.24 o 
   2   5   1      197.92      206.70      8.31 o 
   3   5   1      735.67      766.27     18.01 o 
   4   5   1       74.51       73.85      7.63 o 
   5   5   1       60.04       58.90      7.26 o 
   6   5   1       26.06       31.06      7.86 o 
   7   5   1      330.19      379.21     35.75 o 
   8   5   1       39.00       43.06     10.42 o 
  -7   6   1        2.32        1.49      7.92 o 
  -6   6   1       66.54       88.12     13.39 o 
  -5   6   1      110.11      104.94     13.99 o 
  -4   6   1       30.22       25.98      5.14 o 
  -3   6   1       30.27       21.96      4.63 o 
  -2   6   1      178.22      186.37     12.28 o 
  -1   6   1       15.14       15.64      2.40 o 
   0   6   1      166.52      179.13      7.97 o 
   1   6   1       57.50       64.12      5.25 o 
   2   6   1      904.72      991.81     27.29 o 
   3   6   1      369.66      364.17     23.21 o 
   4   6   1        4.88        8.63      4.28 o 
   5   6   1       17.86       23.96      6.92 o 
   6   6   1       11.37        5.52      3.96 o 
   7   6   1       66.34       65.53     12.15 o 
  -5   7   1      721.96      770.98     58.85 o 
  -4   7   1        3.49        2.35      4.19 o 
  -3   7   1       28.70       42.50     12.86 o 
  -2   7   1        2.18       -2.74      3.78 o 
  -1   7   1        3.05        4.36      3.55 o 
   0   7   1        6.31        5.70      3.71 o 
   1   7   1      105.39       80.69     16.83 o 
   2   7   1       29.94       24.29      9.34 o 
   3   7   1       75.64       76.08     17.35 o 
   4   7   1       21.28       34.75     13.43 o 
   5   7   1      300.97      291.07     36.75 o 
 -10   0   2      572.20      573.59     32.72 o 
  -8   0   2       94.89      110.50     12.36 o 
  -6   0   2       74.18       82.06      7.94 o 
  -4   0   2       24.82       19.35      3.15 o 
  -2   0   2     8277.04     8148.48     81.29 o 
   2   0   2     5301.02     5094.28     34.07 o 
   4   0   2     1056.27     1073.00     17.63 o 
   6   0   2       76.48       95.36      6.81 o 
   8   0   2      145.11      142.15     13.52 o 
  10   0   2       49.82       53.34      9.70 o 
 -11   1   2      123.97      113.62     11.12 o 
 -10   1   2       92.26      102.61      9.82 o 
  -9   1   2       44.72       43.47      7.87 o 
  -8   1   2      106.00      124.51     11.17 o 
  -7   1   2      110.37      120.54      8.71 o 
  -6   1   2      534.50      623.17     13.37 o 
  -5   1   2     1180.65     1285.28     19.80 o 
  -4   1   2       73.01       85.92      4.53 o 
  -3   1   2     8081.88     8181.33     34.21 o 
  -2   1   2     4179.66     4139.30     29.31 o 
  -1   1   2     3709.07     3751.45     20.27 o 
   0   1   2     1845.98     1834.18     40.00 o 
   1   1   2      758.19      738.25      9.88 o 
   2   1   2      462.22      541.68      7.27 o 
   3   1   2      452.58      482.39      7.66 o 
   4   1   2       78.11       86.53      3.72 o 
   5   1   2     1124.38     1053.87     18.82 o 
   6   1   2        8.81        5.11      1.34 o 
   7   1   2      252.18      254.13     11.03 o 
   8   1   2      284.92      296.96     12.61 o 
   9   1   2      464.02      475.99     19.05 o 
  10   1   2      147.13      180.86     12.60 o 
  11   1   2      126.36      136.44     23.49 o 
 -11   2   2       18.12       19.33      5.23 o 
 -10   2   2        1.21        1.63      2.00 o 
  -9   2   2       55.05       55.47      8.27 o 
  -8   2   2      361.19      374.40     19.94 o 
  -7   2   2       13.31        8.67      2.26 o 
  -6   2   2       73.09       82.37      4.63 o 
  -5   2   2        9.05       11.87      2.28 o 
  -4   2   2     2458.37     2701.92     35.18 o 
  -3   2   2      503.31      562.72     10.05 o 
  -2   2   2       17.50       31.41      2.20 o 
  -1   2   2     1206.41     1246.52     15.20 o 
   0   2   2      127.26      154.19      4.53 o 
   1   2   2      134.49      122.82      3.34 o 
   2   2   2     3438.83     3537.06     24.76 o 
   3   2   2       13.57       11.60      1.72 o 
   4   2   2      904.44      928.55     13.69 o 
   5   2   2      237.92      111.08     53.61 o 
   6   2   2      675.75      677.66     17.79 o 
   7   2   2       39.57       33.08      4.66 o 
   8   2   2      539.16      551.19     20.50 o 
   9   2   2       17.56       31.13      6.45 o 
  10   2   2      165.08      174.44     16.06 o 
  11   2   2        0.72       -3.61      4.82 o 
 -10   3   2       35.71       30.62      8.18 o 
  -9   3   2      142.13      164.95     18.87 o 
  -8   3   2      159.08      174.01     14.00 o 
  -7   3   2       22.17       18.98      3.13 o 
  -6   3   2      469.67      476.24     17.01 o 
  -5   3   2       22.44       25.23      4.27 o 
  -4   3   2      841.57      846.02     16.65 o 
  -3   3   2      169.84      153.99      7.12 o 
  -2   3   2       35.36       38.88      3.64 o 
  -1   3   2     2089.68     2125.99     24.07 o 
   0   3   2        1.92        2.58      0.91 o 
   1   3   2      249.80      251.49      6.31 o 
   2   3   2     1224.16     1267.64     17.14 o 
   3   3   2       65.46       68.10      3.72 o 
   4   3   2      196.38      207.41      8.69 o 
   5   3   2      361.33      330.70     11.48 o 
   6   3   2      345.48      313.46     11.85 o 
   7   3   2       20.52       11.52      3.20 o 
   8   3   2       94.51      106.35     28.51 o 
   9   3   2       44.12       40.03      9.55 o 
  10   3   2       11.31       12.40      6.27 o 
  -9   4   2       50.34       55.35     11.75 o 
  -8   4   2      101.91      103.61     15.17 o 
  -7   4   2       30.52       31.40      6.36 o 
  -6   4   2        8.17        2.89      2.52 o 
  -5   4   2        5.26        6.31      2.00 o 
  -4   4   2      857.46      863.83     29.32 o 
  -3   4   2      492.96      495.19     13.46 o 
  -2   4   2      319.22      281.27      9.29 o 
  -1   4   2     1459.45     1500.81     19.07 o 
   0   4   2      836.17      852.12     15.66 o 
   1   4   2      297.05      281.25      6.86 o 
   2   4   2      105.18      101.43      4.44 o 
   3   4   2        9.81        6.73      1.93 o 
   4   4   2       32.61       40.94      3.46 o 
   5   4   2       96.32      111.05      8.56 o 
   6   4   2       47.01       47.31      5.31 o 
   7   4   2       24.57       21.40      6.61 o 
   8   4   2       69.64       82.21     13.18 o 
   9   4   2      155.94      167.72     35.51 o 
  -8   5   2      107.90      132.98     17.77 o 
  -7   5   2      132.64      138.72     13.16 o 
  -6   5   2      135.97      159.56     13.09 o 
  -5   5   2        0.01        2.13      2.03 o 
  -4   5   2      419.44      407.02     14.90 o 
  -3   5   2       14.91        9.79      2.28 o 
  -2   5   2        2.89        4.21      1.61 o 
  -1   5   2      131.32      121.47      4.58 o 
   0   5   2      607.42      607.27     13.59 o 
   1   5   2     1383.63     1505.79     44.87 o 
   2   5   2      630.94      615.62     14.19 o 
   3   5   2      158.70      180.91     11.03 o 
   4   5   2        3.29        1.73      1.40 o 
   5   5   2      266.50      282.40     14.92 o 
   6   5   2      382.99      379.07     26.63 o 
   7   5   2       96.55       92.61     14.20 o 
   8   5   2      304.09      323.84     27.75 o 
  -7   6   2      260.42      279.69     25.64 o 
  -6   6   2        8.73        8.01      4.22 o 
  -5   6   2      479.84      522.21     30.98 o 
  -4   6   2       50.78       63.72      8.22 o 
  -3   6   2      243.55      257.06     12.02 o 
  -2   6   2      252.02      254.74     12.98 o 
  -1   6   2      194.26      191.85     11.06 o 
   0   6   2      250.05      232.01     12.34 o 
   1   6   2      172.49      195.31      9.29 o 
   2   6   2        0.23        1.26      2.58 o 
   3   6   2      787.83      889.09     26.87 o 
   4   6   2      170.48      167.36     16.50 o 
   5   6   2       66.58       67.41     14.24 o 
   6   6   2      152.70      155.27     27.49 o 
   7   6   2       96.40       84.83     13.98 o 
  -5   7   2        4.93        1.43      4.13 o 
  -4   7   2       40.31       55.50     15.35 o 
  -3   7   2       22.92       13.65      7.43 o 
  -2   7   2        1.77        5.04      4.84 o 
  -1   7   2        4.41       15.31      5.01 o 
   0   7   2       96.06      107.73     12.89 o 
   1   7   2       18.59       31.02     10.99 o 
   2   7   2       12.47       14.89      8.67 o 
   3   7   2      597.84      601.32     49.66 o 
   4   7   2       27.13       16.36      8.65 o 
   5   7   2        2.49       -2.43      4.93 o 
 -11   0   3        7.52        5.47      3.94 o 
  -9   0   3       78.79       93.02     12.49 o 
  -7   0   3        5.76        8.63      3.30 o 
  -5   0   3      731.43      699.41     20.45 o 
  -3   0   3       84.72       93.45      7.51 o 
  -1   0   3     1580.13     1542.27     31.06 o 
   1   0   3     2825.96     2649.23     35.55 o 
   3   0   3      124.86      146.30      7.16 o 
   5   0   3     1650.46     1657.39     27.93 o 
   7   0   3        9.55       10.21      2.47 o 
   9   0   3      543.54      591.61     29.14 o 
  11   0   3      484.51      486.77     49.68 o 
 -11   1   3        3.69        5.93      4.83 o 
 -10   1   3      487.42      555.67     23.15 o 
  -9   1   3      196.80      204.90     13.17 o 
  -8   1   3      120.67      117.01     12.07 o 
  -7   1   3      265.47      264.60     13.39 o 
  -6   1   3     1029.21     1126.15     19.36 o 
  -5   1   3      110.43      114.64      6.05 o 
  -4   1   3      469.13      455.00     10.90 o 
  -3   1   3      924.06      992.22     13.33 o 
  -2   1   3    17784.68    17380.68     74.96 o 
  -1   1   3        9.62       10.90      1.68 o 
   0   1   3      540.94      512.80     11.76 o 
   1   1   3     1436.84     1378.53     20.64 o 
   2   1   3     3160.60     3058.90     19.99 o 
   3   1   3      192.25      203.72      5.39 o 
   4   1   3     1370.54     1317.32     14.33 o 
   5   1   3       67.86       73.69      4.23 o 
   6   1   3      187.80      232.91      7.97 o 
   7   1   3        1.31        2.55      1.20 o 
   8   1   3      121.88      131.48      8.31 o 
   9   1   3        0.36       -1.23      1.69 o 
  10   1   3       16.36       10.09      4.91 o 
  11   1   3       65.67       57.68     12.17 o 
 -11   2   3       66.84       71.36      9.97 o 
 -10   2   3        2.87       -4.02      2.68 o 
  -9   2   3        5.73        2.20      2.05 o 
  -8   2   3       68.15       68.94      7.44 o 
  -7   2   3       51.39       46.29      4.99 o 
  -6   2   3       76.84       79.42      5.14 o 
  -5   2   3      407.64      354.35     12.01 o 
  -4   2   3      623.54      662.65     15.36 o 
  -3   2   3      264.81      230.15      6.89 o 
  -2   2   3       17.46       18.49      1.60 o 
  -1   2   3      372.33      396.16      8.65 o 
   0   2   3      408.69      426.92      8.08 o 
   1   2   3      159.56      181.81      4.63 o 
   2   2   3      499.50      574.91      9.12 o 
   3   2   3      496.85      463.03      8.92 o 
   4   2   3      156.75      165.47      6.13 o 
   5   2   3       39.19       42.00      3.44 o 
   6   2   3      286.13      254.39      9.30 o 
   7   2   3      174.72      174.79     10.62 o 
   8   2   3      412.59      392.13     17.27 o 
   9   2   3       85.60       81.05     10.46 o 
  10   2   3      118.24      117.20     13.29 o 
  11   2   3      291.78      277.04     36.03 o 
 -10   3   3      105.67       84.26     13.24 o 
  -9   3   3       31.64       35.07     10.54 o 
  -8   3   3       11.20        9.04      3.20 o 
  -7   3   3      771.78      775.25     25.63 o 
  -6   3   3       75.42       96.84      8.60 o 
  -5   3   3      382.10      382.19     12.49 o 
  -4   3   3       43.24       52.21      3.89 o 
  -3   3   3        9.76       17.85      2.53 o 
  -2   3   3        0.23        1.17      1.71 o 
  -1   3   3     1956.54     1960.33     19.62 o 
   0   3   3     2798.49     2911.93     25.10 o 
   1   3   3     3184.79     3368.95     31.23 o 
   2   3   3      317.50      295.67      9.82 o 
   3   3   3       25.92       42.63      3.08 o 
   4   3   3     1396.67     1362.78     17.36 o 
   5   3   3       53.83       54.75      5.87 o 
   6   3   3      929.27      916.17     22.24 o 
   7   3   3      147.11      153.33      9.57 o 
   8   3   3      144.89      176.89     18.74 o 
   9   3   3       19.95       23.95      7.90 o 
  10   3   3       81.12       86.29     15.03 o 
  -9   4   3       12.32       18.66      6.66 o 
  -8   4   3       58.49       65.45      9.47 o 
  -7   4   3       15.96       24.94      7.17 o 
  -6   4   3      360.46      382.58     23.64 o 
  -5   4   3     1093.40     1089.30     48.61 o 
  -4   4   3       10.82        8.36      2.53 o 
  -3   4   3     1727.32     1727.76     25.42 o 
  -2   4   3      109.34      104.91      5.68 o 
  -1   4   3      598.77      641.44     11.61 o 
   0   4   3      603.82      597.72     15.79 o 
   1   4   3        1.03        0.46      0.90 o 
   2   4   3        2.19        2.08      1.16 o 
   3   4   3     1069.36     1132.67     17.33 o 
   4   4   3      169.70      175.36      7.00 o 
   5   4   3       32.54       12.66      5.14 o 
   6   4   3       30.07       32.16      4.20 o 
   7   4   3        2.48        4.81      3.69 o 
   8   4   3       21.27       12.50      5.77 o 
   9   4   3       24.62       27.07      8.63 o 
  -8   5   3        1.73       -1.04      4.07 o 
  -7   5   3      131.31      134.72     12.99 o 
  -6   5   3       16.31       11.19      3.65 o 
  -5   5   3       57.79       71.19      8.08 o 
  -4   5   3       20.33       21.24      3.51 o 
  -3   5   3      119.55      103.93      7.01 o 
  -2   5   3        8.31        5.95      1.41 o 
  -1   5   3       68.14       69.96      6.01 o 
   0   5   3      282.91      283.31     14.93 o 
   1   5   3      363.50      385.00     23.25 o 
   2   5   3        1.17        1.04      0.85 o 
   3   5   3       65.36       55.87      4.50 o 
   4   5   3        5.11        8.51      2.05 o 
   5   5   3       49.38       42.87      5.54 o 
   6   5   3        2.60        1.45      3.03 o 
   7   5   3      575.87      651.01     36.99 o 
   8   5   3       32.19       34.19      9.30 o 
  -7   6   3       41.85       40.80     10.13 o 
  -6   6   3       41.87       50.17     10.41 o 
  -5   6   3      169.72      169.37     14.03 o 
  -4   6   3       21.88       14.19      3.20 o 
  -3   6   3       17.97       32.99      5.24 o 
  -2   6   3       55.78       55.28      6.36 o 
  -1   6   3        5.52        7.50      2.73 o 
   0   6   3      497.14      496.72     18.84 o 
   1   6   3      266.52      268.08     12.21 o 
   2   6   3      422.57      423.01     16.87 o 
   3   6   3      297.50      327.20     21.25 o 
   4   6   3      191.83      220.05     33.74 o 
   5   6   3      101.05      126.78     17.76 o 
   6   6   3      185.19      181.15     19.52 o 
   7   6   3      131.50      118.40     28.06 o 
  -5   7   3      325.01      324.76     37.92 o 
  -4   7   3      125.22      110.52     20.97 o 
  -3   7   3      177.34      183.70     25.55 o 
  -2   7   3       23.96       19.22      6.08 o 
  -1   7   3      158.02      166.73     22.22 o 
   0   7   3        0.83       -2.91      4.48 o 
   1   7   3       20.68       18.01      9.74 o 
   2   7   3        0.53       -6.04      6.29 o 
   3   7   3      129.90      141.80     24.78 o 
   4   7   3        0.01        0.98      5.71 o 
   5   7   3      130.44      126.15     24.78 o 
 -10   0   4      304.19      310.84     35.56 o 
  -8   0   4      124.16      124.57     13.44 o 
  -6   0   4      229.00      263.02     13.97 o 
  -4   0   4       27.56       29.11      3.96 o 
  -2   0   4     1259.39     1314.53     35.89 o 
   0   0   4     7537.16     6629.05     46.88 o 
   2   0   4     1873.87     1668.27     21.76 o 
   4   0   4      967.32      995.06     26.18 o 
   6   0   4     2148.49     2167.04     32.86 o 
   8   0   4     1484.49     1494.68     90.58 o 
  10   0   4     2062.50     2064.77     98.79 o 
 -11   1   4       79.73       79.23      9.38 o 
 -10   1   4        0.35       -1.67      2.94 o 
  -9   1   4        0.24       -0.02      2.16 o 
  -8   1   4       39.25       37.24      4.80 o 
  -7   1   4      209.40      199.31     13.22 o 
  -6   1   4      314.18      336.11     11.61 o 
  -5   1   4     1557.70     1520.35     31.08 o 
  -4   1   4      806.92      859.61     18.89 o 
  -3   1   4     2309.39     2327.57     24.81 o 
  -2   1   4    15475.22    15019.61     71.60 o 
  -1   1   4     1396.76     1431.18     14.45 o 
   0   1   4     1418.30     1391.55     22.47 o 
   1   1   4     1037.86     1139.06     17.84 o 
   2   1   4        2.85        1.35      0.47 o 
   3   1   4      580.73      625.01      9.62 o 
   4   1   4      203.80      209.63      5.97 o 
   5   1   4      316.97      308.51      9.35 o 
   6   1   4       81.56       83.05      4.70 o 
   7   1   4        0.59        3.22      1.43 o 
   8   1   4        5.43        7.56      2.09 o 
   9   1   4      164.49      195.49     10.75 o 
  10   1   4      234.23      221.64     16.30 o 
  11   1   4       15.67       12.19      5.94 o 
 -11   2   4        0.05        6.33      3.87 o 
 -10   2   4       11.51        4.54      5.68 o 
  -9   2   4      159.26      176.06     14.77 o 
  -8   2   4      130.71      115.17      9.84 o 
  -7   2   4        9.65        8.12      3.23 o 
  -6   2   4      644.71      604.52     16.72 o 
  -5   2   4       61.31       57.59      4.11 o 
  -4   2   4     5988.44     6270.08     43.41 o 
  -3   2   4      164.09      185.45      6.98 o 
  -2   2   4      216.72      264.14      8.79 o 
  -1   2   4      113.60      137.08      5.28 o 
   0   2   4     3243.12     3154.17     31.19 o 
   1   2   4      258.49      255.79      4.84 o 
   2   2   4     6947.05     6781.03     77.31 o 
   3   2   4       78.39       72.37      3.37 o 
   4   2   4      723.75      774.87     13.46 o 
   5   2   4      895.00      846.07     14.49 o 
   6   2   4        9.49        4.77      1.68 o 
   7   2   4        0.31       -1.74      2.18 o 
   8   2   4      122.68      109.32     10.84 o 
   9   2   4        4.03        1.63      2.22 o 
  10   2   4       42.41       37.63      6.20 o 
  11   2   4      168.10      118.78     23.67 o 
 -10   3   4       12.63       19.79      6.54 o 
  -9   3   4        5.72        1.67      4.13 o 
  -8   3   4      137.96      139.68     12.33 o 
  -7   3   4      424.45      419.48     19.35 o 
  -6   3   4       39.91       40.47      5.61 o 
  -5   3   4       24.22       20.56      3.35 o 
  -4   3   4       91.18       93.03      5.20 o 
  -3   3   4       13.83       11.80      2.31 o 
  -2   3   4        1.01        2.39      1.03 o 
  -1   3   4      152.04      164.25      5.64 o 
   0   3   4      870.39      916.79     18.69 o 
   1   3   4      404.75      419.55     10.65 o 
   2   3   4        0.99        0.58      0.69 o 
   3   3   4       64.92       52.27      3.30 o 
   4   3   4       10.59        7.13      1.26 o 
   5   3   4       12.50       13.83      2.22 o 
   6   3   4      731.89      699.94     19.04 o 
   7   3   4       89.13       76.41      6.95 o 
   8   3   4        2.65        3.10      4.13 o 
   9   3   4      483.57      546.96     35.14 o 
  10   3   4       29.11       30.98     12.13 o 
  -9   4   4       81.39       95.27     22.41 o 
  -8   4   4       11.37       15.51      4.64 o 
  -7   4   4      190.90      205.91     15.72 o 
  -6   4   4        1.39        1.07      3.74 o 
  -5   4   4       69.17       84.55      8.90 o 
  -4   4   4      164.59      189.54     11.50 o 
  -3   4   4      151.16      156.39      8.50 o 
  -2   4   4      375.13      397.96     11.02 o 
  -1   4   4     1565.82     1532.64     26.15 o 
   0   4   4       30.04       34.12      4.20 o 
   1   4   4       46.03       44.27      4.10 o 
   2   4   4       34.62       22.27      2.89 o 
   3   4   4      106.47      107.90      5.50 o 
   4   4   4      263.26      282.55      8.56 o 
   5   4   4     1132.58     1134.37     26.93 o 
   6   4   4        4.69        7.35      1.91 o 
   7   4   4      166.87      163.48     17.89 o 
   8   4   4      199.62      220.51     21.86 o 
   9   4   4        2.89        1.17      9.13 o 
  -8   5   4      295.86      308.35     24.02 o 
  -7   5   4      106.69      105.91     11.69 o 
  -6   5   4       15.95        7.84      3.65 o 
  -5   5   4       23.62       24.08      5.92 o 
  -4   5   4      359.03      337.28     13.96 o 
  -3   5   4       68.42       72.95      5.88 o 
  -2   5   4     1592.87     1506.46     39.70 o 
  -1   5   4      204.26      202.89     10.48 o 
   0   5   4     1003.54     1029.50     22.76 o 
   1   5   4      960.33     1008.24     24.06 o 
   2   5   4        7.10        7.76      2.36 o 
   3   5   4      124.58      128.87      6.85 o 
   4   5   4        3.47        3.23      2.05 o 
   5   5   4        3.87        1.40      3.01 o 
   6   5   4        5.11        4.81      3.28 o 
   7   5   4       53.83       40.92      9.48 o 
   8   5   4       89.51       67.32     24.74 o 
  -7   6   4      264.87      271.67     25.36 o 
  -6   6   4      208.44      173.15     19.37 o 
  -5   6   4        0.09        3.84      2.87 o 
  -4   6   4      131.81      138.56     14.81 o 
  -3   6   4       52.25       56.23      6.88 o 
  -2   6   4       35.61       27.82      4.78 o 
  -1   6   4       87.95       79.34      8.87 o 
   0   6   4        8.82       12.93      3.60 o 
   1   6   4      167.61      179.73     14.48 o 
   2   6   4        2.60        2.26      1.80 o 
   3   6   4       75.57       71.25      9.97 o 
   4   6   4        5.50        4.76      8.55 o 
   5   6   4      380.27      456.32     29.17 o 
   6   6   4       77.45       72.43     15.96 o 
   7   6   4      461.61      429.20     43.51 o 
  -4   7   4       21.64       23.70     10.22 o 
  -3   7   4       48.77       59.73     14.74 o 
  -2   7   4      103.95      101.15     13.08 o 
  -1   7   4        7.12        7.18      3.56 o 
   0   7   4      606.57      640.48     49.88 o 
   1   7   4       46.52       80.90     18.17 o 
   2   7   4        1.82        6.33      6.82 o 
   3   7   4       45.50       30.03     12.47 o 
   4   7   4      166.67      125.84     24.41 o 
 -11   0   5       61.16       51.32     10.64 o 
  -9   0   5      232.79      231.76     20.15 o 
  -7   0   5      912.32      903.95     34.79 o 
  -5   0   5     3742.41     3885.66     68.84 o 
  -3   0   5       70.86       62.61      6.39 o 
  -1   0   5     9544.29     9363.18     93.45 o 
   1   0   5     5647.15     5446.88     62.60 o 
   3   0   5      822.34      881.46     11.91 o 
   5   0   5      744.23      842.34     19.23 o 
   7   0   5      126.96      102.99      7.40 o 
   9   0   5      216.83      226.08     17.43 o 
  11   0   5      171.09      170.86     29.53 o 
 -11   1   5       15.61        9.59      4.04 o 
 -10   1   5        0.14        7.89      2.90 o 
  -9   1   5      118.10      125.61     10.53 o 
  -8   1   5       40.44       40.22      4.97 o 
  -7   1   5      167.27      151.93     11.71 o 
  -6   1   5      521.85      536.75     16.37 o 
  -5   1   5      424.96      424.46     13.53 o 
  -4   1   5     1881.91     1996.98     29.42 o 
  -3   1   5     2849.78     2993.71     42.57 o 
  -2   1   5      125.57      126.40      5.29 o 
  -1   1   5      558.91      575.85      9.90 o 
   0   1   5     2141.48     2040.79     40.59 o 
   1   1   5      429.05      376.27     13.72 o 
   2   1   5     2048.82     2086.52     15.33 o 
   3   1   5     1717.65     1815.46     15.31 o 
   4   1   5      382.19      291.64     58.08 o 
   5   1   5       75.59       97.46      4.74 o 
   6   1   5      171.33      159.19      6.53 o 
   7   1   5      158.74      163.73      8.79 o 
   8   1   5      592.24      639.79     17.96 o 
   9   1   5      313.19      324.45     13.71 o 
  10   1   5       17.86       13.87      4.85 o 
  11   1   5       87.28       48.93     15.84 o 
 -11   2   5      155.59      136.81     14.35 o 
 -10   2   5       75.77       67.45      8.26 o 
  -9   2   5        2.95        0.84      3.66 o 
  -8   2   5      105.94      109.42      9.55 o 
  -7   2   5      120.14      128.08     10.78 o 
  -6   2   5      100.97      102.95      9.00 o 
  -5   2   5      842.47      871.09     17.50 o 
  -4   2   5     2583.61     2638.70     29.47 o 
  -3   2   5      884.06      930.48     14.52 o 
  -2   2   5     3334.89     3447.46     27.90 o 
  -1   2   5       40.64       40.31      2.58 o 
   0   2   5      958.78     1052.91     14.23 o 
   1   2   5     1414.88     1431.51     22.51 o 
   2   2   5      242.11      268.30      8.68 o 
   3   2   5      782.05      817.40     17.42 o 
   4   2   5       30.97       28.39      2.71 o 
   5   2   5      306.93      323.86      9.54 o 
   6   2   5       63.80       54.08      5.04 o 
   7   2   5     1551.41     1538.74     34.82 o 
   8   2   5       60.16       59.85      6.85 o 
   9   2   5       40.59       37.06      6.95 o 
  10   2   5      214.88      217.66     18.09 o 
  11   2   5       13.95       16.61      8.20 o 
 -10   3   5       19.71        9.81      8.06 o 
  -9   3   5        7.35       -4.58      5.34 o 
  -8   3   5      352.58      330.49     18.93 o 
  -7   3   5      144.85      131.11     12.75 o 
  -6   3   5     1838.22     1821.70     36.84 o 
  -5   3   5      478.03      443.72     14.91 o 
  -4   3   5      210.86      214.23      9.15 o 
  -3   3   5      164.79      142.93      5.35 o 
  -2   3   5       27.16       26.02      3.05 o 
  -1   3   5      392.68      453.39      9.53 o 
   0   3   5      260.66      253.35      9.66 o 
   1   3   5      126.47      171.46      5.63 o 
   2   3   5      118.40      134.38      8.06 o 
   3   3   5     1732.31     1831.90     26.49 o 
   4   3   5       56.56       55.68      3.47 o 
   5   3   5       22.28       18.62      2.50 o 
   6   3   5       27.16       25.08      3.76 o 
   7   3   5       90.14       84.14      6.84 o 
   8   3   5      573.50      628.62     35.48 o 
   9   3   5      115.78      153.85     18.99 o 
  10   3   5       66.25       80.04     14.66 o 
  -9   4   5      112.51      135.82     17.92 o 
  -8   4   5        7.81       10.45      4.99 o 
  -7   4   5        0.63        2.42      2.13 o 
  -6   4   5       83.05       68.77     10.49 o 
  -5   4   5      356.91      337.43     21.22 o 
  -4   4   5      222.43      209.57     17.76 o 
  -3   4   5      569.88      589.71     16.63 o 
  -2   4   5      652.14      625.53     13.91 o 
  -1   4   5     1647.80     1638.16     27.39 o 
   0   4   5      573.70      598.52     17.46 o 
   1   4   5      919.90      931.54     19.24 o 
   2   4   5      303.93      274.65      9.36 o 
   3   4   5      573.98      510.06      9.35 o 
   4   4   5     1274.50     1174.48     32.03 o 
   5   4   5        0.91        0.88      0.83 o 
   6   4   5       24.05       21.93      5.01 o 
   7   4   5        0.90        1.14      2.80 o 
   8   4   5       13.09       18.05      6.64 o 
   9   4   5       49.58       52.73     11.74 o 
  -8   5   5        9.97        0.84      4.18 o 
  -7   5   5      228.53      282.40     37.33 o 
  -6   5   5      103.15      125.06     14.30 o 
  -5   5   5        5.55        4.70      2.66 o 
  -4   5   5      256.57      230.43     14.45 o 
  -3   5   5      388.54      383.91     13.59 o 
  -2   5   5      182.54      166.46      9.92 o 
  -1   5   5        4.15        0.78      2.08 o 
   0   5   5      416.15      389.12     16.01 o 
   1   5   5       11.69       14.74      2.74 o 
   2   5   5       41.45       41.87      5.82 o 
   3   5   5       84.74       84.70      5.08 o 
   4   5   5        0.81        0.40      1.29 o 
   5   5   5      133.38      141.43     15.66 o 
   6   5   5      157.81      168.27     18.92 o 
   7   5   5       60.59       85.21     13.83 o 
   8   5   5      295.38      306.89     27.21 o 
  -7   6   5        8.58        2.93      8.62 o 
  -6   6   5      104.96      104.60     14.88 o 
  -5   6   5        5.24        1.44      2.79 o 
  -4   6   5      409.42      374.93     19.12 o 
  -3   6   5       11.00        7.86      2.99 o 
  -2   6   5      270.96      290.81     15.70 o 
  -1   6   5       21.24       24.82      4.62 o 
   0   6   5       67.28       71.41      7.39 o 
   1   6   5      418.34      422.67     41.43 o 
   2   6   5        6.12        4.49      7.96 o 
   3   6   5       22.57       13.90      4.48 o 
   4   6   5      359.69      405.38     35.45 o 
   5   6   5       13.03       10.26      3.76 o 
   6   6   5        8.17        4.38      3.27 o 
   7   6   5       12.69       -0.54      3.89 o 
  -4   7   5       14.33       26.26      9.93 o 
  -3   7   5      679.37      683.70     35.06 o 
  -2   7   5        4.67        3.29      3.43 o 
  -1   7   5      280.79      320.29     35.51 o 
   0   7   5       62.38       64.41     16.52 o 
   1   7   5       12.38        2.71      4.86 o 
   2   7   5      149.71      155.70     26.51 o 
   3   7   5      337.35      363.64     40.76 o 
   4   7   5       49.39       66.18     17.84 o 
 -10   0   6       33.72       33.61      8.51 o 
  -8   0   6     3993.02     4130.87    104.49 o 
  -6   0   6      925.92      960.32     33.46 o 
  -4   0   6      286.45      283.98     15.41 o 
  -2   0   6     3300.57     3318.68     42.64 o 
   0   0   6      948.93     1033.25     22.84 o 
   2   0   6       57.82       75.57     10.69 o 
   4   0   6        1.34        0.51      0.57 o 
   6   0   6     1022.98     1080.00     24.01 o 
   8   0   6        1.94       -2.13      1.95 o 
  10   0   6      116.11      124.99     24.65 o 
 -11   1   6        7.60        7.17      4.78 o 
 -10   1   6      140.41      145.18     12.19 o 
  -9   1   6        3.28        4.28      2.28 o 
  -8   1   6       33.46       27.83      4.75 o 
  -7   1   6       18.90       18.41      3.75 o 
  -6   1   6      324.05      327.90     14.35 o 
  -5   1   6       37.73       39.24      4.73 o 
  -4   1   6      513.37      558.71     15.91 o 
  -3   1   6     1609.20     1658.58     22.25 o 
  -2   1   6      446.63      439.48     11.90 o 
  -1   1   6     5093.18     4861.43     47.41 o 
   0   1   6       61.95       61.23      7.26 o 
   1   1   6     2413.93     2401.14     47.20 o 
   2   1   6       16.42       19.05      2.12 o 
   3   1   6        1.03        3.29      0.72 o 
   4   1   6        0.06        1.32      1.00 o 
   5   1   6      405.90      382.00     11.87 o 
   6   1   6        0.70       -1.54      1.03 o 
   7   1   6      593.75      545.18     18.72 o 
   8   1   6      455.72      450.37     17.70 o 
   9   1   6      217.99      234.36     13.30 o 
  10   1   6      161.00      148.41     14.71 o 
  11   1   6      280.94      272.51     37.68 o 
 -10   2   6       99.73      106.61     10.54 o 
  -9   2   6      413.24      422.30     20.32 o 
  -8   2   6      267.26      273.90     17.13 o 
  -7   2   6       15.99       14.38      3.66 o 
  -6   2   6       21.97       17.28      5.05 o 
  -5   2   6      369.21      365.52     11.99 o 
  -4   2   6     2325.94     2382.89     31.33 o 
  -3   2   6        1.59        0.96      1.03 o 
  -2   2   6        0.13        0.52      0.90 o 
  -1   2   6      450.22      496.17     21.68 o 
   0   2   6      182.51      153.61      5.01 o 
   1   2   6     1172.45     1258.97     47.94 o 
   2   2   6      213.95      193.43      9.81 o 
   3   2   6      287.56      312.96      9.93 o 
   4   2   6       76.74       60.48      4.14 o 
   5   2   6       93.12       95.97      5.18 o 
   6   2   6     1037.73     1036.08     18.21 o 
   7   2   6        5.90        7.19      2.71 o 
   8   2   6        4.38        1.57      1.50 o 
   9   2   6       99.75       86.86     20.01 o 
  10   2   6        2.13       -2.18      2.84 o 
 -10   3   6        0.22       -3.24      5.42 o 
  -9   3   6       61.05       86.33     10.50 o 
  -8   3   6        8.68        1.97      2.19 o 
  -7   3   6      342.67      367.05     21.17 o 
  -6   3   6      498.81      488.92     22.39 o 
  -5   3   6       20.41       29.79      4.11 o 
  -4   3   6      421.50      437.06     12.26 o 
  -3   3   6      894.09      814.61     18.35 o 
  -2   3   6       19.97       35.42      3.55 o 
  -1   3   6      382.80      328.85     10.71 o 
   0   3   6     1484.13     1513.76     20.85 o 
   1   3   6     1254.82     1238.58     16.63 o 
   2   3   6      815.24      824.49     16.91 o 
   3   3   6       50.67       58.44      5.40 o 
   4   3   6      130.40      111.18      7.33 o 
   5   3   6      504.03      493.55     13.76 o 
   6   3   6      483.27      459.46     15.19 o 
   7   3   6       23.79       24.61      4.55 o 
   8   3   6      324.68      344.84     26.32 o 
   9   3   6      252.48      267.89     24.92 o 
  10   3   6      206.91      229.83     24.28 o 
  -9   4   6      123.18      130.45     21.42 o 
  -8   4   6       31.82       34.59     12.03 o 
  -7   4   6        0.39        0.73      3.01 o 
  -6   4   6        0.19        0.53      4.06 o 
  -5   4   6      479.98      459.88     25.09 o 
  -4   4   6       13.37        8.96      3.26 o 
  -3   4   6      695.26      674.84     17.85 o 
  -2   4   6     2621.39     2639.34     28.92 o 
  -1   4   6     1540.90     1546.29     29.58 o 
   0   4   6      167.70      168.81      9.14 o 
   1   4   6        8.05        6.96      5.26 o 
   2   4   6        2.41        1.56      0.96 o 
   3   4   6        1.05        1.59      2.80 o 
   4   4   6        9.22        7.34      2.38 o 
   5   4   6       45.28       47.93      7.80 o 
   6   4   6      429.31      446.98     17.59 o 
   7   4   6      134.33      146.59     17.18 o 
   8   4   6      355.16      406.95     30.01 o 
   9   4   6      121.02      115.90     16.72 o 
  -8   5   6       29.30       23.51      7.40 o 
  -7   5   6      498.60      509.26     30.76 o 
  -6   5   6       38.41       53.12      9.37 o 
  -5   5   6      376.13      396.90     30.08 o 
  -4   5   6        4.72        4.14      2.94 o 
  -3   5   6       31.39       28.13      5.24 o 
  -2   5   6       43.03       47.76      5.83 o 
  -1   5   6      148.68      137.26      8.94 o 
   0   5   6        6.63        3.95      2.99 o 
   1   5   6      651.83      690.62     23.46 o 
   2   5   6      719.40      765.16     17.87 o 
   3   5   6       57.37       69.99      9.68 o 
   4   5   6      276.85      242.99     16.04 o 
   5   5   6        3.35        6.34      3.39 o 
   6   5   6       17.55       10.15      4.87 o 
   7   5   6      138.08      137.50     23.40 o 
   8   5   6      127.53      109.35     16.39 o 
  -7   6   6        0.07        9.20      5.05 o 
  -6   6   6      253.17      217.66     30.28 o 
  -5   6   6      336.54      336.47     19.27 o 
  -4   6   6        9.27       10.79      3.86 o 
  -3   6   6      151.36      160.52     12.31 o 
  -2   6   6       40.09       43.87      6.29 o 
  -1   6   6       38.96       40.70      5.83 o 
   0   6   6       11.38        8.31      2.88 o 
   1   6   6      826.60      811.13     69.31 o 
   2   6   6        1.28        0.48      5.40 o 
   3   6   6      193.35      197.44     29.18 o 
   4   6   6       22.92       27.26      6.72 o 
   5   6   6      103.05      110.68     14.65 o 
   6   6   6      104.84      112.66     24.64 o 
   7   6   6        0.37       -3.67      4.92 o 
  -4   7   6      389.33      359.67     36.61 o 
  -3   7   6      129.43      124.85     15.13 o 
  -2   7   6       97.35      106.60     20.97 o 
  -1   7   6        1.87       -4.74      5.79 o 
   0   7   6       37.89       38.09     12.64 o 
   1   7   6        3.17        0.92      5.44 o 
   2   7   6      286.97      290.56     36.57 o 
   3   7   6       61.00       52.24     16.32 o 
   4   7   6      273.52      287.51     37.63 o 
 -11   0   7      137.42      168.29     20.12 o 
  -9   0   7      253.00      246.92     27.35 o 
  -7   0   7      183.56      194.99     16.77 o 
  -5   0   7      927.31      920.71     25.53 o 
  -3   0   7      732.83      658.73     21.91 o 
  -1   0   7     4509.30     4439.85     60.84 o 
   1   0   7      144.74      152.62      6.96 o 
   3   0   7       22.08       21.16      3.69 o 
   5   0   7       79.46      119.11      6.66 o 
   7   0   7        0.09        7.85      2.77 o 
   9   0   7      244.64      234.72     14.22 o 
  11   0   7       57.35       29.76     12.57 o 
 -11   1   7        2.18        4.72      5.26 o 
 -10   1   7      184.20      193.74     14.27 o 
  -9   1   7       27.32       35.17      5.18 o 
  -8   1   7       98.09      114.39      9.64 o 
  -7   1   7      425.46      429.26     20.76 o 
  -6   1   7      355.53      352.22     17.52 o 
  -5   1   7      102.10      124.92      8.42 o 
  -4   1   7     1143.73     1149.17     21.05 o 
  -3   1   7      178.37      181.71      7.62 o 
  -2   1   7       32.60       25.93      2.99 o 
  -1   1   7      461.05      473.28     17.79 o 
   0   1   7     1694.54     1665.17     34.88 o 
   1   1   7       67.69       74.53      5.91 o 
   2   1   7      226.37      237.64      7.86 o 
   3   1   7     1418.79     1489.14     14.01 o 
   4   1   7     4958.81     4855.88     34.71 o 
   5   1   7       44.90       54.61      4.80 o 
   6   1   7     1264.45     1233.70     22.48 o 
   7   1   7      127.73      153.71     13.39 o 
   8   1   7      275.58      258.74     11.62 o 
   9   1   7      116.18      130.83      9.91 o 
  10   1   7       26.62       36.40      7.36 o 
  11   1   7      125.67      113.26     25.18 o 
 -10   2   7       66.95       70.56      7.80 o 
  -9   2   7      254.58      294.86     17.05 o 
  -8   2   7        0.44       -3.88      2.59 o 
  -7   2   7        1.46        3.22      2.28 o 
  -6   2   7       39.54       39.49      4.95 o 
  -5   2   7      967.45      993.84     22.01 o 
  -4   2   7      451.26      443.00     12.51 o 
  -3   2   7     2160.58     2242.31     27.50 o 
  -2   2   7      454.39      546.86     14.89 o 
  -1   2   7     1281.80     1240.21     28.34 o 
   0   2   7     2073.97     2161.90     20.74 o 
   1   2   7      444.58      412.09     10.61 o 
   2   2   7      155.47      168.03      9.44 o 
   3   2   7      109.83      125.26      9.01 o 
   4   2   7       12.42        8.99      1.33 o 
   5   2   7      253.20      287.50      8.41 o 
   6   2   7       22.82       17.39      2.72 o 
   7   2   7      671.31      675.13     29.85 o 
   8   2   7      261.38      300.46     23.67 o 
   9   2   7        1.24        1.07      2.62 o 
  10   2   7        5.75        2.03      3.25 o 
 -10   3   7       69.28       66.00     17.77 o 
  -9   3   7        0.02        0.37      2.19 o 
  -8   3   7       72.17       77.09      9.31 o 
  -7   3   7       91.41       81.06      8.77 o 
  -6   3   7      543.61      532.71     23.44 o 
  -5   3   7      354.85      347.76     21.46 o 
  -4   3   7      593.87      579.66     15.21 o 
  -3   3   7     2232.19     2330.92     32.59 o 
  -2   3   7      902.63      911.52     18.36 o 
  -1   3   7      731.73      788.75     12.95 o 
   0   3   7     1005.41     1010.47     18.80 o 
   1   3   7       81.25      102.48     10.35 o 
   2   3   7       27.49       26.00      3.06 o 
   3   3   7     1083.84     1064.64     23.99 o 
   4   3   7       22.33       18.62      3.77 o 
   5   3   7      350.01      339.74     16.68 o 
   6   3   7       66.58       63.79      4.45 o 
   7   3   7      905.51      928.81     41.25 o 
   8   3   7       42.77       46.33      9.59 o 
   9   3   7      184.17      197.18     21.28 o 
  10   3   7       66.53       59.72     17.49 o 
  -9   4   7      189.06      188.14     21.56 o 
  -8   4   7       92.12       54.99     14.54 o 
  -7   4   7      130.12      116.45     20.12 o 
  -6   4   7        9.06        9.25      2.93 o 
  -5   4   7       14.76       11.62      2.39 o 
  -4   4   7       22.39        9.39      4.15 o 
  -3   4   7      273.12      270.59     11.52 o 
  -2   4   7      357.47      352.13     10.76 o 
  -1   4   7      321.13      298.77     12.00 o 
   0   4   7      629.00      619.27     17.27 o 
   1   4   7      364.08      390.68     14.53 o 
   2   4   7      401.10      380.83     20.15 o 
   3   4   7      138.88      114.32      6.56 o 
   4   4   7      830.25      783.43     23.16 o 
   5   4   7      884.48      789.39     23.79 o 
   6   4   7       48.60       45.50      5.05 o 
   7   4   7      351.36      374.12     27.56 o 
   8   4   7       23.13       24.71      7.74 o 
   9   4   7       76.62       79.36     14.55 o 
  -8   5   7       66.08       59.39     11.66 o 
  -7   5   7      190.72      196.85     26.13 o 
  -6   5   7       96.05       89.73     12.40 o 
  -5   5   7      501.08      503.57     27.63 o 
  -4   5   7      392.50      389.99     19.57 o 
  -3   5   7      295.58      272.78     17.04 o 
  -2   5   7        0.34       -0.85      1.98 o 
  -1   5   7     1043.34      988.74     28.82 o 
   0   5   7       44.06       33.82      4.62 o 
   1   5   7      411.81      458.70     18.30 o 
   2   5   7       13.01       26.46      9.77 o 
   3   5   7       93.64      104.57      9.07 o 
   4   5   7        1.89        0.89      4.76 o 
   5   5   7        0.09       -5.17      3.61 o 
   6   5   7       21.22       33.64     15.84 o 
   7   5   7       11.35        2.06      3.88 o 
   8   5   7      161.91      164.50     28.35 o 
  -6   6   7      367.39      376.09     28.04 o 
  -5   6   7       48.76       67.31      8.93 o 
  -4   6   7      360.29      356.56     19.46 o 
  -3   6   7       89.10       82.06      9.00 o 
  -2   6   7       89.49      102.28      9.66 o 
  -1   6   7      179.53      155.52     11.67 o 
   0   6   7       64.16       64.94      7.27 o 
   1   6   7      163.24      191.98     28.02 o 
   2   6   7      163.92      153.20     25.28 o 
   3   6   7       38.15       51.64      9.49 o 
   4   6   7       43.05       49.39      9.61 o 
   5   6   7        2.79       -3.10      3.23 o 
   6   6   7      251.30      282.71     34.82 o 
  -4   7   7       26.37       28.35     10.70 o 
  -3   7   7      146.01      143.76     19.97 o 
  -2   7   7       67.14       88.43     20.19 o 
  -1   7   7        0.72       -5.17      5.68 o 
   0   7   7        1.63       13.25      9.37 o 
   1   7   7      140.98      149.19     25.97 o 
   2   7   7       15.01       24.29     11.81 o 
   3   7   7      233.36      276.25     36.97 o 
   4   7   7        4.29       10.71      7.92 o 
 -10   0   8       55.12       56.65     11.07 o 
  -8   0   8        0.05       10.45      4.47 o 
  -6   0   8     3511.83     3500.09     66.49 o 
  -4   0   8     3581.40     3751.00     58.79 o 
  -2   0   8     3415.01     3387.77     47.65 o 
   0   0   8     2644.95     2774.40     44.15 o 
   2   0   8       19.06       47.10      7.68 o 
   4   0   8       69.45       38.68      5.53 o 
   6   0   8      190.93      184.94     11.73 o 
   8   0   8       32.34       26.21      4.36 o 
  10   0   8       48.11       56.43     16.78 o 
 -11   1   8      384.47      356.30     23.69 o 
 -10   1   8        2.19        3.40      2.67 o 
  -9   1   8      406.95      495.60     24.72 o 
  -8   1   8       34.73       37.00      5.02 o 
  -7   1   8      598.54      639.51     25.64 o 
  -6   1   8        1.14        0.25      2.19 o 
  -5   1   8       48.99       57.91      4.88 o 
  -4   1   8      138.46      141.67      8.41 o 
  -3   1   8      769.63      744.16     16.04 o 
  -2   1   8      679.44      711.57     16.28 o 
  -1   1   8       32.44       31.61      4.38 o 
   0   1   8       31.59       43.00      4.70 o 
   1   1   8      469.92      471.11     19.56 o 
   2   1   8        4.09        3.11      0.99 o 
   3   1   8     1463.00     1268.71    132.69 o 
   4   1   8      506.99      493.71     13.26 o 
   5   1   8      791.44      791.72     15.93 o 
   6   1   8      122.18      121.57      8.52 o 
   7   1   8       94.94       79.67      8.45 o 
   8   1   8      408.55      412.89     18.63 o 
   9   1   8        5.30        4.42      3.09 o 
  10   1   8        0.00        0.68      2.76 o 
 -10   2   8       54.63       60.25      7.36 o 
  -9   2   8       11.81        5.80      4.71 o 
  -8   2   8       48.32       45.38      7.24 o 
  -7   2   8      127.08      134.37     11.46 o 
  -6   2   8      532.58      534.09     22.40 o 
  -5   2   8       36.83       31.04      4.59 o 
  -4   2   8        0.20        0.55      1.19 o 
  -3   2   8      965.14     1039.47     19.28 o 
  -2   2   8      304.78      291.34      9.36 o 
  -1   2   8        7.39        8.29      1.95 o 
   0   2   8        1.09        0.25      0.79 o 
   1   2   8     1339.89     1420.89     20.97 o 
   2   2   8      700.35      681.69     24.54 o 
   3   2   8      109.21      101.30      7.05 o 
   4   2   8      759.96      730.57     12.75 o 
   5   2   8      315.97      316.51      9.10 o 
   6   2   8      577.26      579.40     18.40 o 
   7   2   8      212.32      208.01     13.36 o 
   8   2   8      271.58      273.69     22.97 o 
   9   2   8       37.32       48.34     10.13 o 
  10   2   8      491.21      493.37     34.59 o 
 -10   3   8        1.04       -0.05      7.24 o 
  -9   3   8       41.61       34.53      6.80 o 
  -8   3   8        0.02       -0.29      1.72 o 
  -7   3   8        0.65       -0.46      1.88 o 
  -6   3   8      902.26      944.12     27.74 o 
  -5   3   8      316.16      314.65     14.09 o 
  -4   3   8      622.07      630.44     21.86 o 
  -3   3   8     1313.65     1298.67     23.62 o 
  -2   3   8      127.16      117.83      6.40 o 
  -1   3   8      213.69      218.91      6.65 o 
   0   3   8      860.49      795.24     14.03 o 
   1   3   8       48.27       48.10      2.88 o 
   2   3   8      372.59      381.50     20.24 o 
   3   3   8      973.97     1000.83     20.75 o 
   4   3   8       12.36       19.33      3.77 o 
   5   3   8      982.73     1006.01     24.83 o 
   6   3   8      564.55      547.78     14.61 o 
   7   3   8      118.76      115.25     17.35 o 
   8   3   8        0.31        2.68      4.99 o 
   9   3   8        0.21        7.03      4.65 o 
  10   3   8       28.88       11.47      8.30 o 
  -9   4   8       79.58       97.48     19.77 o 
  -8   4   8      179.58      140.31     23.54 o 
  -7   4   8       57.59       63.71     15.11 o 
  -6   4   8        0.59       -1.90      1.81 o 
  -5   4   8       41.88       30.78      6.67 o 
  -4   4   8        8.48        9.14      3.17 o 
  -3   4   8      457.89      463.25     15.42 o 
  -2   4   8     1167.84     1149.97     25.41 o 
  -1   4   8        0.05        0.57      1.78 o 
   0   4   8       66.44       69.72      8.61 o 
   1   4   8      173.10      166.78     15.57 o 
   2   4   8       79.11       83.67     16.46 o 
   3   4   8       16.00       17.86      4.86 o 
   4   4   8      143.19      150.28     10.06 o 
   5   4   8       19.57       16.09      3.00 o 
   6   4   8      157.01      166.51     18.96 o 
   7   4   8      261.67      261.79     23.28 o 
   8   4   8       75.93       74.67     13.26 o 
   9   4   8      397.84      370.27     45.21 o 
  -8   5   8       17.23       27.66     10.57 o 
  -7   5   8      364.54      393.40     37.52 o 
  -6   5   8      242.19      255.42     29.00 o 
  -5   5   8      347.24      397.13     25.07 o 
  -4   5   8        8.55       20.35      4.89 o 
  -3   5   8       97.67      100.30      9.83 o 
  -2   5   8       64.86       61.21      6.24 o 
  -1   5   8      221.10      199.15     10.76 o 
   0   5   8      488.44      491.55     17.06 o 
   1   5   8        8.60        2.76      3.18 o 
   2   5   8     1353.35     1490.33     74.57 o 
   3   5   8        0.71        3.46      2.54 o 
   4   5   8       88.84       94.86     12.53 o 
   5   5   8      257.72      296.53     23.33 o 
   6   5   8      561.50      633.97     38.48 o 
   7   5   8        1.76       -4.84      3.92 o 
   8   5   8      353.57      346.36     41.28 o 
  -6   6   8        1.06       -1.14      8.75 o 
  -5   6   8      605.36      655.73     28.01 o 
  -4   6   8       53.25       49.60      7.42 o 
  -3   6   8      107.62      125.94     11.44 o 
  -2   6   8      240.94      268.13     15.99 o 
  -1   6   8      151.14      145.92     14.07 o 
   0   6   8       28.96       33.23      5.35 o 
   1   6   8      497.06      473.31     44.72 o 
   2   6   8      115.60       96.38     20.34 o 
   3   6   8        0.06        2.81      5.25 o 
   4   6   8      221.51      220.76     19.85 o 
   5   6   8       33.10       43.81      9.60 o 
   6   6   8       87.33       86.11     14.07 o 
  -4   7   8       41.99       28.11     10.20 o 
  -3   7   8       20.48       10.54      7.73 o 
  -2   7   8      271.03      293.20     36.39 o 
  -1   7   8       13.56        3.55      5.25 o 
   0   7   8       25.49       22.37     11.04 o 
   1   7   8        1.77        2.03      4.13 o 
   2   7   8       35.74       48.67     16.86 o 
   3   7   8        0.07      -14.53      9.69 o 
   4   7   8        7.83        8.31      7.50 o 
 -11   0   9      121.40      139.39     18.70 o 
  -9   0   9       67.52       70.68      9.90 o 
  -7   0   9        0.87       -2.47      3.16 o 
  -5   0   9       38.65       46.79      6.38 o 
  -3   0   9      201.63      185.24     12.61 o 
  -1   0   9      140.81      131.75     11.53 o 
   1   0   9    12104.11    11787.60     80.76 o 
   3   0   9     4538.80     4983.35     96.05 o 
   5   0   9      112.26       81.30      7.42 o 
   7   0   9      169.64      171.13      8.33 o 
   9   0   9     1682.60     1798.35     57.06 o 
 -10   1   9      375.61      382.92     18.71 o 
  -9   1   9       13.75        4.39      2.55 o 
  -8   1   9       13.05       12.89      3.59 o 
  -7   1   9      184.40      202.70     14.62 o 
  -6   1   9      342.83      325.94     20.36 o 
  -5   1   9      163.83      146.78      8.59 o 
  -4   1   9     2279.03     2210.79     34.03 o 
  -3   1   9      739.74      783.62     21.72 o 
  -2   1   9       34.77       29.80      3.41 o 
  -1   1   9      800.12      794.77     18.42 o 
   0   1   9       49.41       62.67      5.82 o 
   1   1   9      357.08      372.06     14.68 o 
   2   1   9      294.78      379.83     10.12 o 
   3   1   9     2293.49     2548.92     30.64 o 
   4   1   9      292.50      242.50      9.47 o 
   5   1   9     1000.20     1134.90     19.34 o 
   6   1   9      179.04      168.40     11.59 o 
   7   1   9      166.53      173.29      8.98 o 
   8   1   9      192.28      203.99     12.04 o 
   9   1   9       19.92        4.68      7.88 o 
  10   1   9       21.95       25.71      7.94 o 
 -10   2   9        2.34        2.79      2.81 o 
  -9   2   9        0.62        0.79      2.79 o 
  -8   2   9        4.09        4.00      4.79 o 
  -7   2   9      320.57      318.66     18.81 o 
  -6   2   9       15.88       15.80      4.00 o 
  -5   2   9     1713.39     1731.49     33.32 o 
  -4   2   9      549.72      594.42     16.78 o 
  -3   2   9      471.74      455.48     13.13 o 
  -2   2   9       48.62       47.08      3.67 o 
  -1   2   9      144.73      123.86      7.10 o 
   0   2   9     2200.17     2335.53     28.24 o 
   1   2   9     1081.24      980.63     16.58 o 
   2   2   9      494.69      579.42     23.42 o 
   3   2   9     1298.41     1344.42     57.74 o 
   4   2   9      458.44      460.75     12.96 o 
   5   2   9      702.34      695.19     13.31 o 
   6   2   9     1654.84     1560.59     47.09 o 
   7   2   9      929.14      897.43     35.82 o 
   8   2   9      625.22      633.55     35.26 o 
   9   2   9       46.47       52.08     11.31 o 
  10   2   9      104.01       95.73     15.50 o 
 -10   3   9        0.71        1.98      3.43 o 
  -9   3   9        1.74        2.29      2.25 o 
  -8   3   9      119.29      105.83     10.98 o 
  -7   3   9      343.24      336.99     18.18 o 
  -6   3   9      104.32      133.84     10.73 o 
  -5   3   9       14.44       18.75      4.43 o 
  -4   3   9      530.73      499.20     16.50 o 
  -3   3   9       65.42       64.16      6.71 o 
  -2   3   9      198.85      195.75      9.03 o 
  -1   3   9       55.08       59.90      4.13 o 
   0   3   9      352.70      362.75      8.55 o 
   1   3   9       74.35       82.85      4.27 o 
   2   3   9     1310.30     1343.72     46.67 o 
   3   3   9       30.29       34.29      4.00 o 
   4   3   9      776.36      743.40     26.04 o 
   5   3   9      393.94      365.17     15.37 o 
   6   3   9       29.66       33.39      5.84 o 
   7   3   9        0.06        3.34      3.69 o 
   8   3   9       98.95      106.48     15.21 o 
   9   3   9      752.81      784.08     43.04 o 
  10   3   9      280.73      300.10     38.84 o 
  -9   4   9      278.56      260.36     34.35 o 
  -8   4   9      725.39      636.93     50.52 o 
  -7   4   9       16.15       16.32      8.16 o 
  -6   4   9      116.73      125.66     10.35 o 
  -5   4   9      161.12      164.53      8.85 o 
  -4   4   9       15.81       14.34      4.34 o 
  -3   4   9      222.24      222.40     12.41 o 
  -2   4   9      193.60      190.02     12.78 o 
  -1   4   9        1.84       -0.01      2.28 o 
   0   4   9      621.57      643.14     23.71 o 
   1   4   9        0.04        1.50      1.17 o 
   2   4   9        9.43       10.28      6.58 o 
   3   4   9      228.11      212.83     10.15 o 
   4   4   9       31.88       36.13      4.44 o 
   5   4   9      121.17      102.77      7.11 o 
   6   4   9      586.92      610.97     34.20 o 
   7   4   9      199.03      220.06     21.54 o 
   8   4   9      115.44      129.20     20.60 o 
   9   4   9      249.28      237.09     35.51 o 
  -8   5   9      267.32      191.51     28.16 o 
  -7   5   9       98.18      122.89     21.64 o 
  -6   5   9       95.61      105.10     19.10 o 
  -5   5   9        8.25        9.60      5.95 o 
  -4   5   9      617.99      676.31     33.80 o 
  -3   5   9       44.17       39.55     11.08 o 
  -2   5   9       18.15       20.50      4.52 o 
  -1   5   9     1820.54     1667.23     57.55 o 
   0   5   9        0.04       -4.14      2.76 o 
   1   5   9      193.98      205.56     28.08 o 
   2   5   9       29.40       20.61     10.50 o 
   3   5   9        0.73        4.72      5.32 o 
   4   5   9      290.35      304.98     22.78 o 
   5   5   9       27.73       35.90      8.53 o 
   6   5   9       89.09      109.40     15.25 o 
   7   5   9       85.89      102.22     15.57 o 
   8   5   9       50.36       56.46     16.51 o 
  -6   6   9       33.88       39.24     12.02 o 
  -5   6   9       77.05       83.19     12.59 o 
  -4   6   9       21.64       19.46      8.45 o 
  -3   6   9       29.48       27.41      7.23 o 
  -2   6   9       58.83       51.84     14.16 o 
  -1   6   9       47.87       40.61      8.55 o 
   0   6   9      210.91      234.22     20.82 o 
   1   6   9       17.17       21.65      9.87 o 
   2   6   9       27.23       43.78     14.06 o 
   3   6   9        2.09      -12.95      8.63 o 
   4   6   9       86.49      124.53     24.59 o 
   5   6   9       45.16       51.58     10.20 o 
   6   6   9      448.17      458.29     42.82 o 
  -3   7   9       56.69       76.72     19.31 o 
  -2   7   9       97.06      128.24     24.90 o 
  -1   7   9      190.25      171.54     28.66 o 
   0   7   9        4.21       15.27      8.24 o 
   1   7   9       28.19       51.96     14.01 o 
   2   7   9        5.29        7.24      6.85 o 
   3   7   9       28.58       16.78     10.57 o 
 -10   0  10       18.23        8.83      7.59 o 
  -8   0  10      512.91      537.91     30.95 o 
  -6   0  10      285.07      245.85     27.36 o 
  -4   0  10      472.73      380.72     19.78 o 
  -2   0  10      356.42      378.19     17.29 o 
   0   0  10     1176.34     1266.02     33.36 o 
   2   0  10    10526.33    10602.94    124.79 o 
   4   0  10     1847.76     1457.09    526.06 o 
   6   0  10      350.45      288.77     26.44 o 
   8   0  10      636.19      696.16     43.33 o 
  10   0  10       73.80       54.82     13.74 o 
 -10   1  10      267.27      242.61     15.03 o 
  -9   1  10      194.10      210.50     13.08 o 
  -8   1  10       30.16       26.40      4.96 o 
  -7   1  10      515.62      528.28     20.52 o 
  -6   1  10      104.24      109.10     10.39 o 
  -5   1  10      327.62      318.58     14.51 o 
  -4   1  10      509.96      543.03     17.30 o 
  -3   1  10      520.53      507.78     15.90 o 
  -2   1  10      289.22      326.37     12.35 o 
  -1   1  10     2327.42     2190.48     31.83 o 
   0   1  10      548.29      627.53     19.42 o 
   1   1  10      516.09      424.17     69.92 o 
   2   1  10        0.45        1.04      0.74 o 
   3   1  10       30.58       55.82      3.75 o 
   4   1  10       94.55       93.65      5.61 o 
   5   1  10       48.24       33.52      4.29 o 
   6   1  10      218.41      217.66     13.32 o 
   7   1  10      480.58      462.79     19.47 o 
   8   1  10       31.54       30.52      4.63 o 
   9   1  10      113.10      114.89     18.31 o 
  10   1  10        4.45        3.10      9.88 o 
 -10   2  10       25.95       24.05      5.29 o 
  -9   2  10      102.47      101.48     11.69 o 
  -8   2  10       50.16       60.33      8.48 o 
  -7   2  10      153.87      149.74     13.08 o 
  -6   2  10     1581.21     1529.88     45.89 o 
  -5   2  10      150.32      145.64     17.00 o 
  -4   2  10       40.52       41.59      5.39 o 
  -3   2  10      219.68      212.78     10.34 o 
  -2   2  10       43.82       40.39      3.83 o 
  -1   2  10       10.49       15.38      2.69 o 
   0   2  10      459.87      432.70     12.84 o 
   1   2  10     1076.03     1155.48     29.40 o 
   2   2  10      693.84      632.18     13.69 o 
   3   2  10       10.51       13.11      4.18 o 
   4   2  10       82.35       79.00      5.31 o 
   5   2  10      896.67      943.59     17.08 o 
   6   2  10       43.64       46.29      5.84 o 
   7   2  10        5.31        0.46      1.75 o 
   8   2  10       79.67       94.39     13.84 o 
   9   2  10       44.32       45.06     10.37 o 
  10   2  10       49.11       41.99     10.25 o 
  -9   3  10        0.00       -0.80      3.33 o 
  -8   3  10       82.28       79.48      9.78 o 
  -7   3  10      197.07      205.70     14.48 o 
  -6   3  10        7.26       11.17      4.20 o 
  -5   3  10      129.11      114.70     11.46 o 
  -4   3  10        2.26        2.67      1.82 o 
  -3   3  10      194.39      191.14      9.59 o 
  -2   3  10      628.55      624.02     19.71 o 
  -1   3  10       13.69        9.18      1.55 o 
   0   3  10        0.76        0.24      0.81 o 
   1   3  10       92.00       79.62      5.03 o 
   2   3  10      118.25      122.39     11.62 o 
   3   3  10      544.58      555.69     18.33 o 
   4   3  10      896.00      880.22     28.00 o 
   5   3  10      194.93      193.60     10.24 o 
   6   3  10        0.20       -0.34      1.45 o 
   7   3  10      636.56      692.18     37.07 o 
   8   3  10       29.60       21.62     12.13 o 
   9   3  10       15.27       18.85      7.06 o 
  -9   4  10       68.52       59.68     16.77 o 
  -8   4  10        3.29        0.50      5.81 o 
  -7   4  10       16.70       14.83      8.14 o 
  -6   4  10      151.06      167.96     24.15 o 
  -5   4  10        4.64        3.86      1.74 o 
  -4   4  10       13.69       11.05      2.02 o 
  -3   4  10     1496.55     1313.23     36.90 o 
  -2   4  10      201.29      182.88     13.92 o 
  -1   4  10      411.83      389.11     11.59 o 
   0   4  10      470.59      504.32     15.24 o 
   1   4  10       20.62       23.08      2.95 o 
   2   4  10      370.01      395.03     37.05 o 
   3   4  10      348.03      346.44     24.95 o 
   4   4  10      354.71      323.66     13.37 o 
   5   4  10      366.98      361.03     31.67 o 
   6   4  10        5.07        7.46      4.36 o 
   7   4  10       40.27       48.39     10.55 o 
   8   4  10      163.97      145.18     18.71 o 
   9   4  10       41.10       56.14     17.75 o 
  -8   5  10      302.72      303.36     36.15 o 
  -7   5  10        4.23       -0.71      2.96 o 
  -6   5  10       21.62       21.55      9.15 o 
  -5   5  10        5.58        1.26      3.08 o 
  -4   5  10      111.02      116.25     14.56 o 
  -3   5  10        7.62        2.41     12.14 o 
  -2   5  10       16.96       15.26      3.64 o 
  -1   5  10      528.34      456.57     30.98 o 
   0   5  10       44.77       41.90      8.12 o 
   1   5  10      465.97      424.55     40.74 o 
   2   5  10       54.82       33.23     12.27 o 
   3   5  10      222.89      240.69     32.09 o 
   4   5  10      467.85      533.46     48.54 o 
   5   5  10      280.51      273.87     23.07 o 
   6   5  10      207.20      241.99     25.32 o 
   7   5  10       47.04       49.43     12.84 o 
  -6   6  10      209.41      206.60     20.96 o 
  -5   6  10        7.90       -0.67     14.78 o 
  -4   6  10      131.64      109.24     15.14 o 
  -3   6  10      379.24      371.70     26.27 o 
  -2   6  10        0.03        8.08      2.90 o 
  -1   6  10      596.57      661.89     35.27 o 
   0   6  10      104.33      101.94     14.29 o 
   1   6  10      251.43      332.52     39.16 o 
   2   6  10        3.44        0.52      4.32 o 
   3   6  10       13.90       17.06      8.21 o 
   4   6  10       10.99        8.23      7.40 o 
   5   6  10        1.34        0.77      5.77 o 
   6   6  10       50.26       70.85     17.16 o 
  -3   7  10      184.66      197.09     30.98 o 
  -2   7  10      224.04      210.06     32.38 o 
  -1   7  10       20.57       11.88      5.92 o 
   0   7  10       11.97       17.81      9.92 o 
   1   7  10        4.38       12.16      8.33 o 
   2   7  10      166.50      181.74     30.95 o 
   3   7  10        4.55        3.26      6.27 o 
  -9   0  11      230.13      202.02     20.54 o 
  -7   0  11      170.20      164.12     16.39 o 
  -5   0  11        1.80       -0.03      2.27 o 
  -3   0  11      706.29      708.16     26.09 o 
  -1   0  11      203.65      162.51     11.16 o 
   1   0  11     2112.38     1960.88     38.10 o 
   3   0  11      297.88      410.21     26.07 o 
   5   0  11       50.00       71.30     12.62 o 
   7   0  11        3.21        8.35      5.24 o 
   9   0  11      789.29      835.11     50.09 o 
 -10   1  11        8.22        3.65      4.69 o 
  -9   1  11       68.03       60.46      7.94 o 
  -8   1  11      572.12      616.47     23.94 o 
  -7   1  11      634.57      643.51     23.03 o 
  -6   1  11      320.51      334.57     18.30 o 
  -5   1  11        0.57       -1.09      1.98 o 
  -4   1  11       16.48       10.03      4.49 o 
  -3   1  11       34.72       29.45      4.16 o 
  -2   1  11     1323.45     1377.16     24.89 o 
  -1   1  11       56.99       61.91      5.68 o 
   0   1  11     1192.55     1190.48     27.04 o 
   1   1  11      254.69      165.77    148.27 o 
   2   1  11      954.93      935.47     18.57 o 
   3   1  11      391.02      394.06     11.66 o 
   4   1  11      235.14      270.19      8.33 o 
   5   1  11        6.42        8.69      2.42 o 
   6   1  11      408.03      358.00     18.76 o 
   7   1  11      156.76      147.13      8.76 o 
   8   1  11      458.80      482.19     21.90 o 
   9   1  11      128.49      119.17     15.64 o 
  10   1  11        4.25        8.36      4.46 o 
 -10   2  11       11.06        9.62      4.02 o 
  -9   2  11        2.19        5.09      2.69 o 
  -8   2  11       21.92       18.18      4.34 o 
  -7   2  11      204.37      204.19     15.50 o 
  -6   2  11        3.51        3.47      2.02 o 
  -5   2  11     1720.29     1675.57     34.38 o 
  -4   2  11        8.96        8.00      2.62 o 
  -3   2  11      226.04      251.76      9.47 o 
  -2   2  11       50.59       43.52      4.02 o 
  -1   2  11        3.47        1.89      1.38 o 
   0   2  11      191.48      221.32     13.98 o 
   1   2  11      204.69      180.68     11.96 o 
   2   2  11     1140.36     1160.19     19.69 o 
   3   2  11      360.91      350.98      9.36 o 
   4   2  11       20.28       18.74      2.02 o 
   5   2  11     2210.74     2197.59     35.33 o 
   6   2  11       15.78       15.55      4.42 o 
   7   2  11      110.66      101.06     13.73 o 
   8   2  11       35.19       24.38      7.24 o 
   9   2  11       65.46       61.14     11.95 o 
  10   2  11      107.79      114.87     22.79 o 
  -9   3  11       47.71       38.27      9.89 o 
  -8   3  11      129.87      131.43     12.40 o 
  -7   3  11      199.40      216.47     15.08 o 
  -6   3  11      203.19      186.68     14.40 o 
  -5   3  11     2237.12     2255.65     54.57 o 
  -4   3  11        1.83        6.94      3.15 o 
  -3   3  11      153.28      159.72     10.45 o 
  -2   3  11      451.33      409.55     18.10 o 
  -1   3  11        2.38        0.99      1.12 o 
   0   3  11     1644.64     1591.63     25.41 o 
   1   3  11       11.88       13.50      2.14 o 
   2   3  11      473.26      425.14     22.26 o 
   3   3  11      262.15      250.65     18.07 o 
   4   3  11       84.61       87.48      8.31 o 
   5   3  11     1363.16     1372.62     31.96 o 
   6   3  11      166.29      159.28     17.37 o 
   7   3  11      965.54     1085.27     51.12 o 
   8   3  11      156.25      172.60     21.42 o 
   9   3  11       12.89       15.86      6.41 o 
  -8   4  11      529.22      495.61     46.02 o 
  -7   4  11      421.73      400.53     39.65 o 
  -6   4  11       30.22       33.81     11.29 o 
  -5   4  11       68.13       64.89      6.10 o 
  -4   4  11      290.70      274.64     10.75 o 
  -3   4  11      821.29      786.61     35.21 o 
  -2   4  11      166.93      139.61     10.34 o 
  -1   4  11      159.03      177.23      8.49 o 
   0   4  11       66.90       60.29      5.45 o 
   1   4  11       30.43       23.84      2.92 o 
   2   4  11      418.25      409.20     10.62 o 
   3   4  11      986.62      963.01     66.50 o 
   4   4  11       60.27       46.43      6.74 o 
   5   4  11        0.49        1.38      4.23 o 
   6   4  11       44.50       40.18      8.75 o 
   7   4  11      150.85      138.07     28.36 o 
   8   4  11      219.09      191.54     21.67 o 
  -7   5  11       76.81       80.28     18.01 o 
  -6   5  11        0.37       14.05      6.90 o 
  -5   5  11        4.35        3.41      4.75 o 
  -4   5  11      276.77      247.62     21.75 o 
  -3   5  11      102.27      105.29     13.88 o 
  -2   5  11        0.89       -1.97      2.52 o 
  -1   5  11      639.90      628.39     49.96 o 
   0   5  11      117.49      117.59     21.88 o 
   1   5  11      125.72      107.91     21.34 o 
   2   5  11      175.16      218.07     30.68 o 
   3   5  11      482.75      515.04     47.47 o 
   4   5  11       13.67       37.33     14.25 o 
   5   5  11       17.43       13.52     10.50 o 
   6   5  11        7.07        5.03      9.06 o 
   7   5  11       35.75       47.80     10.83 o 
  -6   6  11      146.25      117.39     21.90 o 
  -5   6  11       10.42       17.10      6.50 o 
  -4   6  11      390.53      409.93     28.73 o 
  -3   6  11        2.65        6.44      4.04 o 
  -2   6  11       37.13       30.18      7.57 o 
  -1   6  11        6.52       11.84      4.90 o 
   0   6  11        2.13       -2.04      2.85 o 
   1   6  11       88.68       92.62     21.51 o 
   2   6  11      321.92      352.22     41.12 o 
   3   6  11       89.05      129.55     25.63 o 
   4   6  11      755.48      881.86     67.21 o 
   5   6  11       74.37       76.49     21.05 o 
  -2   7  11       18.46       16.17      8.20 o 
  -1   7  11       29.14        1.60      4.95 o 
   0   7  11        6.71        6.42      6.84 o 
   1   7  11       82.25      113.15     25.13 o 
   2   7  11       16.61        6.47      7.14 o 
 -10   0  12      172.06      153.20     19.14 o 
  -8   0  12      185.02      218.66     20.42 o 
  -6   0  12      277.15      303.38     21.30 o 
  -4   0  12      590.43      605.13     22.61 o 
  -2   0  12      310.02      245.32     14.99 o 
   0   0  12      991.84     1181.40     35.75 o 
   2   0  12     1041.78     1177.08     22.80 o 
   4   0  12      649.06      559.03     37.14 o 
   6   0  12      943.39      807.06     45.52 o 
   8   0  12        3.20        1.73      3.77 o 
  10   0  12      110.28       85.73     17.30 o 
 -10   1  12        0.03        2.33      2.73 o 
  -9   1  12      215.44      247.91     16.43 o 
  -8   1  12        4.95        4.95      2.79 o 
  -7   1  12      422.40      427.11     19.13 o 
  -6   1  12        2.99        2.68      2.59 o 
  -5   1  12        0.71        4.31      2.52 o 
  -4   1  12       82.29       78.35      7.17 o 
  -3   1  12       35.20       26.80      4.56 o 
  -2   1  12      775.67      765.65     25.15 o 
  -1   1  12     4106.63     4199.09     49.83 o 
   0   1  12      152.59      181.47     13.76 o 
   1   1  12     2551.59     2853.75     54.38 o 
   2   1  12      672.95      718.38     19.83 o 
   3   1  12      285.61      282.35     10.06 o 
   4   1  12      570.95      574.32     11.92 o 
   5   1  12      196.94      186.14      9.52 o 
   6   1  12      222.79      227.79     15.24 o 
   7   1  12      997.80      942.90     90.70 o 
   8   1  12       85.73       71.59      9.80 o 
   9   1  12        3.85        6.41      6.78 o 
  10   1  12        1.34       -1.59      4.15 o 
 -10   2  12       23.80       23.60      7.50 o 
  -9   2  12       62.87       57.61      8.86 o 
  -8   2  12        0.25        4.45      3.24 o 
  -7   2  12      115.19      115.75     11.80 o 
  -6   2  12      148.46      162.16     13.19 o 
  -5   2  12       44.06       36.11      6.05 o 
  -4   2  12      506.13      516.80     21.05 o 
  -3   2  12        0.12        0.81      1.18 o 
  -2   2  12     1220.31     1156.00     23.06 o 
  -1   2  12      433.94      479.36     17.83 o 
   0   2  12      825.74      716.59     24.07 o 
   1   2  12      215.67      243.24     14.28 o 
   2   2  12      320.78      300.35     10.09 o 
   3   2  12      486.68      559.41     13.59 o 
   4   2  12       43.57       37.71      3.21 o 
   5   2  12        7.74        7.90      1.98 o 
   6   2  12      126.31       93.23     17.70 o 
   7   2  12      391.97      422.93     38.80 o 
   8   2  12       73.86       62.75     11.64 o 
   9   2  12      117.35      115.32     16.35 o 
  10   2  12        0.32        3.04      5.12 o 
  -9   3  12       86.13       91.51     15.58 o 
  -8   3  12       14.65        1.80      2.71 o 
  -7   3  12      327.29      325.37     18.80 o 
  -6   3  12       42.97       55.23      8.09 o 
  -5   3  12       60.13       63.48      6.99 o 
  -4   3  12       44.41       38.48      6.95 o 
  -3   3  12       78.67       91.29      8.15 o 
  -2   3  12      944.20      922.80     23.86 o 
  -1   3  12        6.68        5.73      1.78 o 
   0   3  12      215.95      236.30      9.59 o 
   1   3  12        2.57        2.88      1.16 o 
   2   3  12      843.75      813.55     25.20 o 
   3   3  12       43.03       47.60      8.27 o 
   4   3  12      707.40      665.88     48.61 o 
   5   3  12       38.66       30.83      4.40 o 
   6   3  12       17.98       26.82     11.06 o 
   7   3  12      793.28      820.78     41.54 o 
   8   3  12       42.76       46.36     10.64 o 
   9   3  12        0.10        3.37      8.16 o 
  -8   4  12        3.14        0.00      3.41 o 
  -7   4  12       33.33       35.86     12.95 o 
  -6   4  12       86.96       86.96     17.95 o 
  -5   4  12       20.60       24.01      5.25 o 
  -4   4  12       11.47        8.31      6.74 o 
  -3   4  12      400.90      400.14     17.88 o 
  -2   4  12      276.58      261.76     13.11 o 
  -1   4  12      122.27      115.73      5.65 o 
   0   4  12      986.41      893.00     26.26 o 
   1   4  12      739.15      719.85     22.72 o 
   2   4  12      296.08      308.61      8.28 o 
   3   4  12      237.82      223.63     11.23 o 
   4   4  12      600.29      561.40     30.10 o 
   5   4  12        1.71       -7.85      6.54 o 
   6   4  12       32.54       20.84     10.02 o 
   7   4  12      228.73      254.16     24.10 o 
   8   4  12       27.60       36.34      9.66 o 
  -7   5  12       42.56       47.24     14.57 o 
  -6   5  12      279.69      279.66     33.33 o 
  -5   5  12        0.23        3.67      4.92 o 
  -4   5  12      347.24      377.89     32.65 o 
  -3   5  12       48.39       54.90     10.63 o 
  -2   5  12       88.26       84.02     12.86 o 
  -1   5  12       20.15       19.87      8.98 o 
   0   5  12        6.25        1.59      4.47 o 
   1   5  12        8.08       18.47      9.90 o 
   2   5  12       39.74       30.27     11.77 o 
   3   5  12      271.35      269.65     34.77 o 
   4   5  12      278.32      244.14     34.15 o 
   5   5  12       27.86       21.12     11.70 o 
   6   5  12        0.00        2.40      5.08 o 
  -5   6  12        5.44       -0.28      2.91 o 
  -4   6  12       55.92       53.98     10.82 o 
  -3   6  12       59.17       58.47     14.36 o 
  -2   6  12        3.31       11.01     11.22 o 
  -1   6  12       42.20       40.99      9.54 o 
   0   6  12       15.76       29.43     15.52 o 
   1   6  12      373.49      456.88     47.36 o 
   2   6  12      372.52      391.83     44.50 o 
   3   6  12      730.23      835.39     65.69 o 
   4   6  12       17.13      -13.43      9.46 o 
   5   6  12      207.34      260.62     37.88 o 
  -2   7  12      109.80      106.72     24.06 o 
  -1   7  12        4.43       -0.14      3.13 o 
   0   7  12       46.33       43.16     15.72 o 
   1   7  12        2.23        4.63      6.70 o 
   2   7  12       96.94      110.37     24.69 o 
  -9   0  13      837.53      872.24     43.64 o 
  -7   0  13        6.80        5.08     11.72 o 
  -5   0  13       63.97       61.46      9.34 o 
  -3   0  13     2618.21     2534.66     52.65 o 
  -1   0  13     1222.55     1200.48     39.34 o 
   1   0  13      215.88      244.66     15.03 o 
   3   0  13       11.39        0.56      1.21 o 
   5   0  13      456.03      394.53     30.65 o 
   7   0  13        0.38        1.32      2.55 o 
   9   0  13      296.83      262.51     28.44 o 
 -10   1  13       10.70       -1.82      3.63 o 
  -9   1  13       27.79       23.93      8.37 o 
  -8   1  13      228.44      251.72     15.78 o 
  -7   1  13      356.15      372.00     23.82 o 
  -6   1  13        6.92        5.65      2.38 o 
  -5   1  13       71.07       76.55      8.73 o 
  -4   1  13      227.21      204.46     11.81 o 
  -3   1  13      261.06      259.38     14.27 o 
  -2   1  13     1495.31     1506.39     33.00 o 
  -1   1  13      261.31      269.35     25.38 o 
   0   1  13      221.09      205.13     20.36 o 
   1   1  13       20.24       26.03      5.48 o 
   2   1  13      106.05      118.71      7.20 o 
   3   1  13       78.16       66.19      5.06 o 
   4   1  13      879.73      896.29     15.93 o 
   5   1  13      296.11      248.86     73.23 o 
   6   1  13      548.26      541.73     36.23 o 
   7   1  13      434.91      423.85     44.32 o 
   8   1  13        0.02       -0.74      4.69 o 
   9   1  13       54.56       52.89     14.05 o 
  10   1  13      132.56      145.67     24.40 o 
  -9   2  13       59.17       65.05      7.60 o 
  -8   2  13      518.74      555.95     27.76 o 
  -7   2  13      130.43      109.42     11.68 o 
  -6   2  13      308.54      316.07     18.77 o 
  -5   2  13        0.03        1.20      1.97 o 
  -4   2  13      184.58      188.48     11.47 o 
  -3   2  13      304.00      274.87     12.79 o 
  -2   2  13       24.04       14.72      2.72 o 
  -1   2  13        3.39        1.02      2.52 o 
   0   2  13      111.28      109.05      9.83 o 
   1   2  13      294.41      290.61     14.07 o 
   2   2  13       68.33       73.99      5.33 o 
   3   2  13      568.38      555.12     14.42 o 
   4   2  13      150.69      133.29      5.54 o 
   5   2  13     1931.89     1937.84     34.48 o 
   6   2  13        3.56        1.03      3.28 o 
   7   2  13        7.27        7.46      5.58 o 
   8   2  13        4.27        1.27      3.25 o 
   9   2  13        8.37        7.12      6.25 o 
  -9   3  13       60.62       63.17     12.92 o 
  -8   3  13      578.64      590.33     35.08 o 
  -7   3  13       11.07        4.35      3.66 o 
  -6   3  13       85.96       87.29     10.05 o 
  -5   3  13     1080.81     1046.71     33.08 o 
  -4   3  13       47.97       47.20      7.97 o 
  -3   3  13       61.14       41.39      5.65 o 
  -2   3  13      180.72      161.06     18.16 o 
  -1   3  13      254.14      234.48     12.79 o 
   0   3  13      244.28      256.09     10.07 o 
   1   3  13      227.22      228.78      9.08 o 
   2   3  13      273.38      270.90     14.79 o 
   3   3  13      603.68      536.06     24.55 o 
   4   3  13       24.72       44.08     12.92 o 
   5   3  13      111.91      108.09      8.26 o 
   6   3  13       33.33       44.41     13.64 o 
   7   3  13       12.29        9.68      7.92 o 
   8   3  13       46.42       58.03     16.60 o 
   9   3  13       23.71       18.08     10.04 o 
  -8   4  13       23.55       27.11     10.81 o 
  -7   4  13       50.43       47.70     14.31 o 
  -6   4  13       46.61       48.53     13.95 o 
  -5   4  13       19.44       18.81      8.03 o 
  -4   4  13      124.27      159.99     24.14 o 
  -3   4  13     1378.73     1356.50     37.48 o 
  -2   4  13      129.68      122.12      6.41 o 
  -1   4  13      633.71      582.97     13.12 o 
   0   4  13      182.41      175.20      6.54 o 
   1   4  13       82.38       78.21      3.90 o 
   2   4  13      759.10      730.00     24.00 o 
   3   4  13      258.04      246.27     12.98 o 
   4   4  13        1.91        4.89      8.69 o 
   5   4  13      159.95      148.00     25.68 o 
   6   4  13      242.84      255.76     34.52 o 
   7   4  13       20.31       21.71     10.39 o 
   8   4  13      411.15      455.49     48.38 o 
  -7   5  13       17.51       36.53     13.20 o 
  -6   5  13      142.00      125.19     22.49 o 
  -5   5  13       23.31       23.51     10.35 o 
  -4   5  13        2.59        0.20      6.46 o 
  -3   5  13       31.93       23.72     12.84 o 
  -2   5  13        3.11        0.98      3.61 o 
  -1   5  13       49.79       60.52     11.53 o 
   0   5  13       84.50      109.43     22.19 o 
   1   5  13      568.35      595.18     51.81 o 
   2   5  13      578.73      623.78     53.43 o 
   3   5  13       96.33      101.99     22.15 o 
   4   5  13      227.83      269.47     36.16 o 
   5   5  13      142.14      152.56     27.44 o 
   6   5  13      266.79      276.54     38.04 o 
  -5   6  13        2.69        3.84      3.55 o 
  -4   6  13      243.52      233.21     22.94 o 
  -3   6  13        0.29        3.57      3.50 o 
  -2   6  13       17.63       15.92      6.86 o 
  -1   6  13        2.93        9.58      5.65 o 
   0   6  13       10.48       25.63      8.40 o 
   1   6  13       22.99       29.94     12.62 o 
   2   6  13       48.72       58.71     17.32 o 
   3   6  13        5.03       38.86     15.60 o 
   4   6  13        2.41      -16.57     11.05 o 
   0   7  13       19.36       23.90     11.95 o 
  -8   0  14       40.90       39.28     10.24 o 
  -6   0  14        1.19        0.53      4.31 o 
  -4   0  14      831.99      828.02     32.70 o 
  -2   0  14        9.25        3.03      1.98 o 
   0   0  14       47.34       44.51      7.77 o 
   2   0  14       47.36       44.52      4.96 o 
   6   0  14     1376.41     1315.23     94.13 o 
   8   0  14        3.72        6.03      4.60 o 
 -10   1  14        3.10        2.69      4.68 o 
  -9   1  14        0.03        2.12      2.63 o 
  -8   1  14        1.70        0.11      3.49 o 
  -7   1  14        5.23        3.33      2.51 o 
  -6   1  14       43.17       37.21      5.47 o 
  -5   1  14      887.52      813.84     28.59 o 
  -4   1  14       14.91       10.69      3.62 o 
  -3   1  14       89.32       74.72      8.00 o 
  -2   1  14       33.72       22.93      5.17 o 
  -1   1  14      506.68      472.92     21.61 o 
   0   1  14      612.89      607.71     31.17 o 
   1   1  14        0.04        0.80      1.40 o 
   2   1  14        0.68        0.94      0.71 o 
   3   1  14     1572.34     1610.80     26.79 o 
   4   1  14      609.93      630.48     24.74 o 
   5   1  14      235.13       31.99    111.14 o 
   6   1  14      123.02      123.19     19.24 o 
   7   1  14       17.98       24.28      9.20 o 
   8   1  14        4.50        7.04      3.70 o 
   9   1  14      468.80      553.97     45.06 o 
  10   1  14        0.81        2.61      5.58 o 
  -9   2  14       13.73        5.75      3.57 o 
  -8   2  14        0.71        5.12      3.12 o 
  -7   2  14      185.29      210.40     16.37 o 
  -6   2  14        1.46        2.54      3.02 o 
  -5   2  14       56.78       60.04      7.97 o 
  -4   2  14      957.02      964.10     30.20 o 
  -3   2  14      299.03      280.82     13.25 o 
  -2   2  14      892.80      868.15     19.69 o 
  -1   2  14      881.15      940.14     26.86 o 
   0   2  14       26.29       34.16      5.10 o 
   1   2  14      451.95      441.42     17.76 o 
   2   2  14     1062.21     1009.79     24.62 o 
   3   2  14      271.83      262.60      9.88 o 
   4   2  14     1320.40     1294.00     30.44 o 
   5   2  14      274.42      266.30     14.71 o 
   6   2  14      261.60      276.31     14.55 o 
   7   2  14      135.12      144.89     23.52 o 
   8   2  14        4.65       -0.17      3.19 o 
   9   2  14       38.99       51.39     15.09 o 
  -8   3  14       61.98       82.68     13.98 o 
  -7   3  14       17.69       15.10      4.73 o 
  -6   3  14       27.22       21.92      5.13 o 
  -5   3  14      784.64      772.15     29.00 o 
  -4   3  14       97.47       96.08     12.02 o 
  -3   3  14      470.43      465.71     19.21 o 
  -2   3  14      145.47      143.46     10.06 o 
  -1   3  14       61.19       54.72      9.06 o 
   0   3  14        1.25        1.41      1.03 o 
   1   3  14      145.19      160.01      7.92 o 
   2   3  14      140.77      144.40     10.98 o 
   3   3  14      459.49      416.41     28.93 o 
   4   3  14      448.49      387.93     22.63 o 
   5   3  14       69.99       52.65     10.31 o 
   6   3  14      255.47      273.98     33.80 o 
   7   3  14      180.89      172.42     27.26 o 
   8   3  14       36.86       40.19     13.64 o 
   9   3  14       78.65       70.11     18.74 o 
  -8   4  14      102.99      123.50     23.88 o 
  -7   4  14      258.02      252.63     33.48 o 
  -6   4  14        7.00       14.81      8.64 o 
  -5   4  14       66.62       60.65     15.94 o 
  -4   4  14       41.27       35.32      6.66 o 
  -3   4  14      202.17      185.28     14.29 o 
  -2   4  14        1.92        0.52      1.02 o 
  -1   4  14       35.90       35.44      3.55 o 
   0   4  14       26.44       27.33      3.00 o 
   1   4  14      670.44      608.84     14.16 o 
   2   4  14       10.49        6.44      2.58 o 
   3   4  14      206.34      228.10     31.14 o 
   4   4  14      198.78      217.85     31.06 o 
   5   4  14        1.15       -1.80      4.90 o 
   6   4  14       36.80       43.37     15.43 o 
   7   4  14      248.13      290.40     37.91 o 
  -6   5  14      409.59      409.35     41.81 o 
  -5   5  14       30.06       30.03     11.64 o 
  -4   5  14        1.62        0.96      5.33 o 
  -3   5  14      151.41      165.29     19.02 o 
  -2   5  14      818.27      793.18     41.51 o 
  -1   5  14      271.49      246.52     23.32 o 
   0   5  14     1082.90     1141.56     72.29 o 
   1   5  14      289.23      286.42     36.41 o 
   2   5  14        2.81        4.16      5.26 o 
   3   5  14       14.11       18.36      9.85 o 
   4   5  14        0.08        5.44      6.79 o 
   5   5  14      157.41      117.26     24.84 o 
   6   5  14      103.90      105.21     24.13 o 
  -4   6  14      196.11      177.49     20.30 o 
  -3   6  14       21.51       15.81      6.31 o 
  -2   6  14       49.38       47.52     10.39 o 
  -1   6  14      359.98      397.78     30.57 o 
   0   6  14      571.53      637.26     39.90 o 
   1   6  14       75.83       84.85     21.16 o 
   2   6  14       26.45       20.83     10.73 o 
   3   6  14       89.18      112.47     25.73 o 
   4   6  14        8.15        1.86      5.38 o 
  -9   0  15      393.18      418.79     40.38 o 
  -7   0  15      132.01      131.46     24.07 o 
  -5   0  15       97.78       84.36     11.46 o 
  -3   0  15     1506.37     1470.42     42.63 o 
  -1   0  15      199.65      205.50     14.70 o 
   1   0  15     2210.79     2253.69     50.35 o 
   7   0  15     1221.86     1222.06     56.32 o 
   9   0  15       15.60       23.31      8.64 o 
  -9   1  15      138.71      147.91     13.12 o 
  -8   1  15        2.91       -2.45      2.53 o 
  -7   1  15        4.44        0.84      2.60 o 
  -6   1  15      385.72      414.67     18.80 o 
  -5   1  15       41.42       38.22      5.62 o 
  -4   1  15       80.99       79.12      8.72 o 
  -3   1  15       61.67       70.53      8.06 o 
  -2   1  15      246.36      241.98     14.23 o 
  -1   1  15        0.41        2.74      2.08 o 
   0   1  15     1523.11     1430.95     49.01 o 
   1   1  15       36.08       36.31      6.34 o 
   2   1  15      662.25      609.83     15.11 o 
   3   1  15      622.76      606.60     11.97 o 
   4   1  15      398.87      281.01     89.07 o 
   5   1  15       37.66       25.67      8.04 o 
   6   1  15        7.87        9.36      5.85 o 
   7   1  15      464.86      531.67     41.46 o 
   8   1  15      256.25      268.06     19.12 o 
   9   1  15       15.00        6.67      5.74 o 
  -9   2  15        9.57        6.63      4.70 o 
  -8   2  15       70.61       63.03      8.35 o 
  -7   2  15      836.39      899.11     34.44 o 
  -6   2  15        0.02       -5.12      3.41 o 
  -5   2  15      285.46      299.74     18.12 o 
  -4   2  15       18.42       14.43      4.63 o 
  -3   2  15      638.07      597.67     19.80 o 
  -2   2  15      401.75      412.11     18.94 o 
  -1   2  15      612.91      627.56     21.23 o 
   0   2  15     1270.37     1264.87     30.85 o 
   1   2  15      229.51      209.43     12.50 o 
   2   2  15      459.63      438.77     14.22 o 
   3   2  15      628.84      694.70     26.57 o 
   4   2  15        4.97        4.60      1.25 o 
   5   2  15     1992.43     2059.77     37.55 o 
   6   2  15        7.14        4.72      2.22 o 
   7   2  15       56.00       67.00     16.01 o 
   8   2  15      129.24      135.15     24.04 o 
   9   2  15      102.44      114.60     22.70 o 
  -8   3  15       18.79       17.57      5.42 o 
  -7   3  15       98.91      127.77     13.19 o 
  -6   3  15      330.98      311.22     19.57 o 
  -5   3  15      227.33      255.69     17.09 o 
  -4   3  15      228.70      225.33     16.12 o 
  -3   3  15       82.64       75.55      9.95 o 
  -2   3  15       61.54       58.02      7.51 o 
  -1   3  15        4.44        3.50      1.74 o 
   0   3  15        0.33        3.19      1.89 o 
   1   3  15     1949.64     1830.51     27.93 o 
   2   3  15      530.11      488.23      8.45 o 
   3   3  15     1646.52     1571.86    156.63 o 
   4   3  15        1.15       -1.27      7.85 o 
   5   3  15      670.71      640.73     51.41 o 
   6   3  15      118.09      138.93     24.65 o 
   7   3  15       56.21       48.22     14.83 o 
   8   3  15       13.40       17.36     10.06 o 
  -8   4  15       28.77       25.85     12.53 o 
  -7   4  15        9.22        6.89      6.29 o 
  -6   4  15        8.38       16.30      8.88 o 
  -5   4  15       11.00        9.10      8.69 o 
  -4   4  15       40.92       34.47      6.92 o 
  -3   4  15        0.29        1.41      1.92 o 
  -2   4  15      611.62      570.11     20.87 o 
  -1   4  15      733.39      697.94     41.24 o 
   0   4  15      552.45      468.36     18.52 o 
   1   4  15      762.34      664.52     17.64 o 
   2   4  15      449.51      385.61     35.02 o 
   3   4  15       51.12       83.04     19.54 o 
   4   4  15       21.16       18.60      9.42 o 
   5   4  15       17.10       32.16     12.30 o 
   6   4  15      217.02      255.27     35.50 o 
   7   4  15      150.65      176.76     30.00 o 
  -6   5  15      126.97      130.61     24.30 o 
  -5   5  15        3.49      -12.88      8.59 o 
  -4   5  15       65.95       62.94     12.25 o 
  -3   5  15      121.81      140.84     18.30 o 
  -2   5  15        5.46        2.72      6.90 o 
  -1   5  15      204.34      186.50     20.95 o 
   0   5  15      180.44      188.68     30.20 o 
   1   5  15      443.13      442.71     46.35 o 
   2   5  15      501.05      600.96     54.34 o 
   3   5  15       10.34       13.70      8.30 o 
   4   5  15      251.75      321.80     40.94 o 
   5   5  15      250.95      321.75     41.27 o 
  -4   6  15        0.13       -6.55      4.37 o 
  -3   6  15        6.21       -0.51      2.80 o 
  -2   6  15      263.28      238.95     24.20 o 
  -1   6  15        9.86        5.22     11.30 o 
   0   6  15        0.07        2.16      3.23 o 
   1   6  15        5.28       -5.51      6.94 o 
   2   6  15       27.09        9.95      8.63 o 
   3   6  15        8.15       20.11     11.67 o 
  -8   0  16      295.83      291.77     24.99 o 
  -6   0  16      562.87      589.23     32.10 o 
  -4   0  16     1337.40     1295.16     43.17 o 
  -2   0  16      294.10      289.65     19.08 o 
   0   0  16     1846.37     1813.43     52.22 o 
   2   0  16      491.82      460.06     20.74 o 
   6   0  16      208.34      209.90     23.05 o 
   8   0  16      477.55      420.39     34.72 o 
  -9   1  16      107.89      106.09     11.29 o 
  -8   1  16       26.40       21.64      4.77 o 
  -7   1  16       44.50       49.97      7.02 o 
  -6   1  16        6.74        5.18      2.47 o 
  -5   1  16      227.90      231.92     13.66 o 
  -4   1  16       64.27       60.22      6.63 o 
  -3   1  16      108.10       99.91      9.72 o 
  -2   1  16      415.45      405.81     18.96 o 
  -1   1  16      486.11      449.77     22.61 o 
   0   1  16        7.46        4.36      2.58 o 
   1   1  16      338.66      263.49     14.75 o 
   2   1  16        1.20       -1.14      0.98 o 
   3   1  16     2520.54     2565.59     28.87 o 
   4   1  16       17.01        1.52     13.70 o 
   5   1  16      183.19      175.93     14.23 o 
   6   1  16      100.07      101.93     18.32 o 
   7   1  16        5.47       11.55      6.79 o 
   8   1  16       26.27       25.55      9.55 o 
   9   1  16      186.04      155.48     24.34 o 
  -9   2  16       21.41       52.97     15.80 o 
  -8   2  16      200.49      222.22     15.80 o 
  -7   2  16       99.68      102.85     11.68 o 
  -6   2  16       47.51       45.82      7.77 o 
  -5   2  16       15.75       13.62      7.27 o 
  -4   2  16      155.52      128.49     11.63 o 
  -3   2  16      483.14      503.21     22.14 o 
  -2   2  16        1.20        2.89      3.67 o 
  -1   2  16       67.37       71.01      7.48 o 
   0   2  16      137.97      126.12     10.03 o 
   1   2  16      281.68      281.79     15.60 o 
   2   2  16       27.31       25.78      3.95 o 
   3   2  16      385.80      411.93     15.04 o 
   4   2  16      268.10      249.82      6.40 o 
   5   2  16       75.54       73.81      7.38 o 
   6   2  16      336.05      345.19     36.53 o 
   7   2  16       20.24       21.47      9.21 o 
   8   2  16      169.64      203.34     29.39 o 
   9   2  16        1.95        0.93      3.14 o 
  -8   3  16        5.93        0.37      4.18 o 
  -7   3  16        6.79       -0.62      2.42 o 
  -6   3  16       67.26       65.86     11.45 o 
  -5   3  16      507.79      507.67     24.52 o 
  -4   3  16      668.96      645.49     26.35 o 
  -3   3  16       35.50       48.65      8.41 o 
  -2   3  16      357.80      319.19     32.00 o 
  -1   3  16      718.60      756.91     30.29 o 
   0   3  16      770.89      704.37     18.61 o 
   1   3  16      325.62      348.17     11.37 o 
   2   3  16       89.16       87.32      4.42 o 
   3   3  16      312.93      287.61     19.75 o 
   4   3  16      303.90      254.86     18.40 o 
   5   3  16       88.65       77.66     18.37 o 
   6   3  16      154.59      178.81     28.48 o 
   7   3  16       36.47       41.22     13.97 o 
   8   3  16        1.06        3.90      4.97 o 
  -7   4  16       67.91       69.90     18.72 o 
  -6   4  16       91.60       85.11     20.07 o 
  -5   4  16       24.48       26.41      6.95 o 
  -4   4  16       56.00       68.54      9.85 o 
  -3   4  16       36.21       41.10      7.34 o 
  -2   4  16        1.09        1.98      1.84 o 
  -1   4  16        3.30        2.20      1.82 o 
   0   4  16      396.03      343.37     15.25 o 
   1   4  16       31.34       41.48      6.84 o 
   2   4  16      592.35      525.97     23.36 o 
   3   4  16      255.57      257.62     34.58 o 
   4   4  16      333.87      315.78     38.68 o 
   5   4  16      178.69      209.26     31.96 o 
   6   4  16        0.15       11.48      8.18 o 
   7   4  16       26.09       39.10     13.99 o 
  -6   5  16       26.18       27.40     10.38 o 
  -5   5  16       45.67       56.86     16.43 o 
  -4   5  16      162.12      174.86     20.86 o 
  -3   5  16        1.03        8.91      4.89 o 
  -2   5  16      283.62      321.42     27.64 o 
  -1   5  16       42.89       49.74     11.41 o 
   0   5  16       39.32       50.41     16.22 o 
   1   5  16        3.95        4.21      5.84 o 
   2   5  16      176.91      221.35     33.71 o 
   3   5  16        1.11       -6.74      6.87 o 
   4   5  16       26.56       24.78     11.83 o 
   5   5  16        6.11        7.54      7.72 o 
  -3   6  16       32.37       30.44      9.06 o 
  -2   6  16       49.03       50.16     13.58 o 
  -1   6  16      266.51      266.30     26.21 o 
   0   6  16      129.25      140.35     19.26 o 
   1   6  16        0.13       -0.94      4.27 o 
   2   6  16        2.63        9.38      8.37 o 
  -9   0  17        9.04        7.91      6.58 o 
  -7   0  17       31.66       37.56     11.94 o 
  -5   0  17      538.74      564.92     49.73 o 
  -3   0  17      402.23      420.83     30.46 o 
  -1   0  17      231.17      243.94     17.03 o 
   1   0  17     2998.81     2998.18     62.66 o 
   5   0  17      709.93      675.88     41.99 o 
   7   0  17      852.89      895.71     49.59 o 
  -9   1  17      114.67      145.57     26.21 o 
  -8   1  17       88.76       88.38     10.11 o 
  -7   1  17        2.10        2.37      3.99 o 
  -6   1  17      882.86      922.18     31.99 o 
  -5   1  17      380.92      358.67     17.37 o 
  -4   1  17      218.87      223.06     13.05 o 
  -3   1  17      689.34      636.39     21.21 o 
  -2   1  17       38.88       36.53      5.01 o 
  -1   1  17      188.69      183.46     11.56 o 
   0   1  17      292.70      298.27     15.99 o 
   1   1  17      120.94      158.43     23.76 o 
   2   1  17       82.27       93.23      7.04 o 
   3   1  17      688.10      704.61     28.57 o 
   4   1  17        0.37        1.48      1.97 o 
   5   1  17       57.03       56.93     14.02 o 
   6   1  17      130.52      109.43     19.16 o 
   7   1  17       36.29       24.33      6.06 o 
   8   1  17      422.45      427.25     39.14 o 
   9   1  17       49.92       53.59     14.38 o 
  -8   2  17       10.44       13.81      4.09 o 
  -7   2  17      835.51      887.82     35.37 o 
  -6   2  17       90.07       89.69     13.08 o 
  -5   2  17        5.21        3.51      2.87 o 
  -4   2  17       24.06       22.76      5.34 o 
  -3   2  17      771.20      771.12     28.11 o 
  -2   2  17      229.10      238.33     15.26 o 
  -1   2  17      655.34      550.00     26.37 o 
   0   2  17      427.84      404.53     25.24 o 
   1   2  17      643.81      573.08     26.09 o 
   2   2  17     1625.15     1521.99     57.24 o 
   3   2  17      131.59      100.57      7.65 o 
   4   2  17      785.55      794.02     32.17 o 
   5   2  17       73.74       75.97      7.74 o 
   6   2  17        0.74        1.37      4.15 o 
   7   2  17      127.79      149.67     24.96 o 
   8   2  17       32.54       23.51     10.02 o 
  -8   3  17        9.58       12.27      7.33 o 
  -7   3  17        0.26       -0.04      2.39 o 
  -6   3  17       26.01       47.32      9.71 o 
  -5   3  17        3.41        3.26      2.70 o 
  -4   3  17       16.51       11.48      3.67 o 
  -3   3  17      279.19      313.40     24.56 o 
  -2   3  17      256.33      248.21     14.45 o 
  -1   3  17      672.00      623.88     31.58 o 
   0   3  17      304.09      281.89     12.25 o 
   1   3  17       25.24       24.83      3.49 o 
   2   3  17      313.81      308.90     10.25 o 
   3   3  17       57.75       60.55     10.13 o 
   4   3  17      289.43      272.88     34.36 o 
   5   3  17       68.02       86.95     19.66 o 
   6   3  17      830.19      987.23     67.46 o 
   7   3  17        0.02       -4.71      5.74 o 
   8   3  17       75.91       86.40     21.46 o 
  -7   4  17        0.04        7.70      7.07 o 
  -6   4  17      144.49      134.60     15.90 o 
  -5   4  17       10.46       20.43      5.80 o 
  -4   4  17      164.53      170.75     15.91 o 
  -3   4  17       28.75       18.85      4.92 o 
  -2   4  17        8.37       12.61      7.35 o 
  -1   4  17      105.42      113.87      9.90 o 
   0   4  17      179.02      174.52     13.15 o 
   1   4  17      290.89      268.21     16.36 o 
   2   4  17       75.58       65.16      9.03 o 
   3   4  17       13.56       14.00      9.17 o 
   4   4  17       12.21       -3.38      5.31 o 
   5   4  17       20.80       26.89     12.42 o 
   6   4  17        0.06       -4.75      6.01 o 
   7   4  17      146.29      143.67     28.46 o 
  -5   5  17      132.29      140.70     25.85 o 
  -4   5  17       25.80       14.18     15.42 o 
  -3   5  17      257.21      252.48     25.37 o 
  -2   5  17      246.03      243.49     24.81 o 
  -1   5  17       16.32       11.12      6.16 o 
   0   5  17       64.00       74.94     19.73 o 
   1   5  17       55.16       36.89     14.15 o 
   2   5  17        5.80        5.97      6.58 o 
   3   5  17      341.05      344.64     43.15 o 
   4   5  17       16.91       40.26     15.09 o 
   5   5  17      104.83      125.72     26.79 o 
  -3   6  17       47.78       56.75     12.55 o 
  -2   6  17      374.91      366.80     48.89 o 
  -1   6  17        3.89        2.92      8.74 o 
   0   6  17       40.46       45.57     11.42 o 
   1   6  17       36.87       41.85     16.24 o 
  -8   0  18      312.13      370.77     29.26 o 
  -6   0  18       18.41       20.47      6.55 o 
  -4   0  18      214.12      208.22     18.20 o 
  -2   0  18     1775.42     1740.70     65.02 o 
   0   0  18      444.72      451.52     27.99 o 
   2   0  18       54.34       35.41      5.33 o 
   4   0  18        1.97        2.03      2.79 o 
   6   0  18      215.56      243.58     26.13 o 
   8   0  18       79.92       66.07     14.23 o 
  -8   1  18        2.90        1.42      1.97 o 
  -7   1  18       77.61       86.16      9.58 o 
  -6   1  18        5.37        6.85      3.44 o 
  -5   1  18        0.88        1.48      2.03 o 
  -4   1  18        7.80        5.85      2.26 o 
  -3   1  18      106.37      123.78      9.67 o 
  -2   1  18        7.71        8.21      2.53 o 
  -1   1  18      837.12      854.24     28.65 o 
   0   1  18       16.30        8.70      2.75 o 
   1   1  18       24.14       24.56      8.58 o 
   2   1  18      102.82      112.26      9.27 o 
   3   1  18       14.26       14.64      2.62 o 
   4   1  18       86.16       63.01     14.68 o 
   5   1  18     1271.30     1293.39     66.11 o 
   6   1  18       89.07       56.46     14.08 o 
   7   1  18       40.48       41.25     12.16 o 
   8   1  18       34.27       26.96      9.67 o 
   9   1  18        9.36       -0.28      3.15 o 
  -8   2  18       87.52      111.71     11.54 o 
  -7   2  18        2.51        2.92      3.54 o 
  -6   2  18       25.78       25.26      5.76 o 
  -5   2  18        6.57        4.75      3.35 o 
  -4   2  18       64.79       76.27     14.48 o 
  -3   2  18      179.49      163.52     13.34 o 
  -2   2  18      169.96      143.88     12.17 o 
  -1   2  18       24.92       15.59      5.61 o 
   0   2  18      296.97      272.51     15.65 o 
   1   2  18      143.54      138.14     13.07 o 
   2   2  18       32.56       35.73      5.16 o 
   3   2  18        0.11        0.45      1.85 o 
   4   2  18      561.63      577.13     22.99 o 
   5   2  18        8.37        9.10      6.84 o 
   6   2  18      539.86      615.08     50.28 o 
   7   2  18       64.35       75.30     18.22 o 
   8   2  18       77.94       79.56     19.12 o 
  -7   3  18        0.03       -5.08      3.39 o 
  -6   3  18      282.53      315.62     21.03 o 
  -5   3  18       46.71       50.55      8.11 o 
  -4   3  18      401.21      448.81     27.08 o 
  -3   3  18       42.71       36.99      9.75 o 
  -2   3  18       27.24       20.03      4.40 o 
  -1   3  18      746.94      651.01     21.10 o 
   0   3  18       23.60       23.68      3.64 o 
   1   3  18       12.10       15.02      3.12 o 
   2   3  18       97.18      113.39      8.00 o 
   3   3  18       36.74       24.70      6.18 o 
   4   3  18       64.36       92.47     21.01 o 
   5   3  18      197.33      258.35     34.62 o 
   6   3  18        1.42       -5.40      6.65 o 
   7   3  18       29.40       13.06      8.56 o 
  -6   4  18       84.15       78.71     20.06 o 
  -5   4  18      220.17      211.64     22.70 o 
  -4   4  18      287.43      314.62     22.13 o 
  -3   4  18        2.01        5.04      2.88 o 
  -2   4  18       26.63       35.24      6.23 o 
  -1   4  18      309.47      339.62     17.79 o 
   0   4  18       83.13       97.48     10.51 o 
   1   4  18      462.13      532.25     50.40 o 
   2   4  18        5.18        8.10      6.74 o 
   3   4  18       96.85      109.67     23.60 o 
   4   4  18       94.72      105.44     22.84 o 
   5   4  18        0.72        0.00      8.90 o 
   6   4  18        0.75       -6.23      7.25 o 
  -5   5  18      138.49      118.51     24.46 o 
  -4   5  18       15.75        2.11      3.68 o 
  -3   5  18      485.05      480.76     35.62 o 
  -2   5  18        4.63        0.64      4.09 o 
  -1   5  18      139.96      144.95     19.68 o 
   0   5  18      124.13      102.59     23.42 o 
   1   5  18       74.87      110.00     24.85 o 
   2   5  18      639.83      721.27     62.78 o 
   3   5  18       62.52      100.13     24.04 o 
   4   5  18       98.89      101.14     24.43 o 
  -2   6  18      143.04       97.37     22.59 o 
  -1   6  18      353.86      316.26     40.79 o 
   0   6  18       85.32       67.06     19.99 o 
  -7   0  19       46.99       48.99     10.03 o 
  -5   0  19      148.36      164.88     17.26 o 
  -3   0  19      453.97      413.36     25.29 o 
  -1   0  19      186.27      158.52     14.65 o 
   1   0  19     2963.53     2912.26    123.82 o 
   3   0  19      673.91      808.87     48.33 o 
   5   0  19      802.89     1018.58     54.01 o 
   7   0  19       79.46       60.36     13.35 o 
  -8   1  19        0.93        3.19      3.27 o 
  -7   1  19       23.44       15.19      4.19 o 
  -6   1  19        0.61       -2.15      3.64 o 
  -5   1  19        7.74        8.71      3.27 o 
  -4   1  19      604.27      622.03     23.00 o 
  -3   1  19      115.27      107.34      9.23 o 
  -2   1  19      984.60      998.78     26.91 o 
  -1   1  19      832.23      905.80     24.75 o 
   0   1  19       21.23       18.88      4.39 o 
   1   1  19       23.36       29.98      5.48 o 
   2   1  19      549.46      534.33     21.03 o 
   3   1  19      413.72      356.67     31.46 o 
   4   1  19      296.29      266.57     30.67 o 
   5   1  19      119.09      109.68     19.90 o 
   6   1  19        0.54       -2.12      3.85 o 
   7   1  19       20.27       18.89      8.56 o 
   8   1  19        5.94      -11.33      7.55 o 
  -8   2  19       10.57       19.54      9.85 o 
  -7   2  19      129.14      134.20     17.87 o 
  -6   2  19       47.62       51.89      7.43 o 
  -5   2  19       34.25       34.01      6.76 o 
  -4   2  19        0.36        9.51      3.59 o 
  -3   2  19      409.92      419.10     21.93 o 
  -2   2  19       34.78       35.47      8.91 o 
  -1   2  19      200.13      182.47     17.55 o 
   0   2  19      125.06      120.53     21.12 o 
   1   2  19      150.76      150.61     14.06 o 
   2   2  19      244.77      241.23     28.02 o 
   3   2  19     1157.75     1198.55     30.31 o 
   4   2  19      145.05      158.80     12.67 o 
   5   2  19       56.96       65.13     16.88 o 
   6   2  19      146.16      187.84     28.58 o 
   7   2  19      130.88      171.93     27.61 o 
   8   2  19      115.37       88.27     19.93 o 
  -7   3  19      120.05      114.48     13.34 o 
  -6   3  19      162.16      179.71     16.11 o 
  -5   3  19      121.90      128.82     14.15 o 
  -4   3  19      128.63      125.19     14.84 o 
  -3   3  19       55.51       52.16      9.36 o 
  -2   3  19      175.08      184.16     16.93 o 
  -1   3  19      188.91      213.14     22.37 o 
   0   3  19      111.87       88.40      8.39 o 
   1   3  19      507.49      523.38     36.42 o 
   2   3  19        5.75        1.32      1.53 o 
   3   3  19      194.68      199.63     30.17 o 
   4   3  19      218.89      260.08     34.68 o 
   5   3  19       32.47       32.05     12.52 o 
   6   3  19      269.49      312.17     39.61 o 
   7   3  19       32.46       21.05     11.04 o 
  -6   4  19      155.06      139.16     27.06 o 
  -5   4  19       18.22        9.69      8.19 o 
  -4   4  19      149.54      169.78     29.38 o 
  -3   4  19      173.96      191.17     30.39 o 
  -2   4  19        6.94        1.79      3.70 o 
  -1   4  19      185.87      184.09     21.73 o 
   0   4  19      198.56      208.32     33.01 o 
   1   4  19        1.31       13.02      7.39 o 
   2   4  19       61.31       66.93     19.10 o 
   3   4  19      343.65      422.60     46.68 o 
   4   4  19        0.00       -3.89      4.71 o 
   5   4  19       41.35       58.66     19.05 o 
   6   4  19       80.63       79.92     21.05 o 
  -4   5  19        0.39       -2.45      5.25 o 
  -3   5  19       19.75       18.41      7.99 o 
  -2   5  19      115.67      104.79     16.81 o 
  -1   5  19      155.07      187.92     24.35 o 
   0   5  19       12.75        1.81      4.09 o 
   1   5  19       33.51       32.64     14.73 o 
   2   5  19        2.01       -6.76      7.06 o 
   3   5  19        1.34       -7.85      7.02 o 
  -8   0  20      193.39      173.36     29.06 o 
  -6   0  20       93.37       93.45     13.86 o 
  -4   0  20        6.23        7.20      3.82 o 
  -2   0  20      103.06      111.04     12.99 o 
   0   0  20        0.88        5.36      3.72 o 
   2   0  20      213.49      272.71     29.05 o 
   4   0  20       27.68       14.89      7.53 o 
   6   0  20        0.24       -1.83      3.25 o 
  -8   1  20      124.71       91.92     21.26 o 
  -7   1  20      115.18      127.39     11.84 o 
  -6   1  20       19.72       26.65      5.17 o 
  -5   1  20      735.29      787.33     27.39 o 
  -4   1  20      339.77      329.56     17.10 o 
  -3   1  20       32.37       33.35      5.36 o 
  -2   1  20      647.16      628.20     21.93 o 
  -1   1  20       18.87       20.48      4.85 o 
   0   1  20      811.25      833.08     29.18 o 
   1   1  20     1527.46     1547.43     41.09 o 
   2   1  20      624.39      633.43     23.65 o 
   3   1  20      428.02      440.75     40.09 o 
   4   1  20       34.13       30.53     11.16 o 
   5   1  20      494.86      463.18     41.64 o 
   6   1  20       12.36        8.54      6.70 o 
   7   1  20        8.24        5.08      5.29 o 
   8   1  20        9.24       13.53      7.74 o 
  -7   2  20       23.70       23.65      5.48 o 
  -6   2  20      569.63      569.29     28.70 o 
  -5   2  20      115.06      119.56     12.71 o 
  -4   2  20     1070.16     1001.55     35.57 o 
  -3   2  20      203.77      208.54     15.87 o 
  -2   2  20      582.41      572.60     25.58 o 
  -1   2  20       20.40       29.13      7.62 o 
   0   2  20      106.02      121.88     18.49 o 
   1   2  20        1.49        8.82      6.38 o 
   2   2  20      313.96      306.61     15.57 o 
   3   2  20      119.42       87.43     13.49 o 
   4   2  20      437.08      477.39     45.00 o 
   5   2  20        0.04       -3.35      4.72 o 
   6   2  20       14.54       -0.04      5.53 o 
   7   2  20       35.55       37.40     13.41 o 
  -7   3  20       28.76       44.75     13.84 o 
  -6   3  20        6.43       -3.97      4.55 o 
  -5   3  20       10.22        9.53      4.18 o 
  -4   3  20      145.58      142.40     16.02 o 
  -3   3  20        1.38       -1.31      6.44 o 
  -2   3  20      159.79      205.23     18.52 o 
  -1   3  20        7.82        2.82      3.82 o 
   0   3  20        1.41       -0.97      6.92 o 
   1   3  20      464.76      490.64     53.48 o 
   2   3  20       35.07       32.07     12.18 o 
   3   3  20       21.00       25.62     11.28 o 
   4   3  20      230.66      268.50     36.07 o 
   5   3  20      142.30      144.88     26.94 o 
   6   3  20      151.60      153.99     28.38 o 
   7   3  20       11.87        4.91      5.85 o 
  -5   4  20      173.23      186.75     31.37 o 
  -4   4  20      130.14      174.22     30.04 o 
  -3   4  20        0.19       -3.12      7.11 o 
  -2   4  20       73.48       71.69     18.94 o 
  -1   4  20      199.55      178.74     22.36 o 
   0   4  20       87.73       99.48     22.83 o 
   1   4  20      443.39      455.14     48.97 o 
   2   4  20       29.85       23.87     12.12 o 
   3   4  20        0.18       -6.03      6.76 o 
   4   4  20      158.55      224.47     34.97 o 
   5   4  20       64.45       68.34     20.03 o 
  -4   5  20        0.14      -16.01     10.67 o 
  -3   5  20      126.03      137.02     20.11 o 
  -2   5  20      208.68      246.22     26.66 o 
  -1   5  20      136.09      129.71     24.99 o 
   0   5  20      157.60      166.48     22.20 o 
   1   5  20       34.33       50.94     18.25 o 
   2   5  20       57.32       64.53     19.49 o 
  -7   0  21      360.03      425.88     31.65 o 
  -5   0  21      301.88      339.32     26.02 o 
  -3   0  21        0.44        1.66      9.77 o 
  -1   0  21     1406.00     1413.15     45.94 o 
   1   0  21       26.40       46.45      7.31 o 
   3   0  21      336.29      278.58     30.13 o 
   5   0  21       18.83       20.27      8.15 o 
   7   0  21      224.32      232.49     27.17 o 
  -7   1  21       12.76       13.12      4.05 o 
  -6   1  21      129.84      137.00     12.24 o 
  -5   1  21      146.93      157.02     12.56 o 
  -4   1  21      152.17      169.07     12.51 o 
  -3   1  21       31.62       26.26      4.76 o 
  -2   1  21       79.73       81.01      8.20 o 
  -1   1  21      455.41      474.55     18.98 o 
   0   1  21      481.62      553.39     37.35 o 
   1   1  21       43.62       41.08      6.97 o 
   2   1  21      563.35      652.19     21.28 o 
   3   1  21      150.99      196.36     17.44 o 
   4   1  21      137.85      164.66     18.58 o 
   5   1  21      146.84      175.76     16.17 o 
   6   1  21       18.70       -1.80      4.84 o 
   7   1  21       25.36       34.26     12.57 o 
  -7   2  21       12.80       12.64      5.64 o 
  -6   2  21       76.32      102.99     10.63 o 
  -5   2  21       37.59       34.55      6.06 o 
  -4   2  21        6.25        7.29      3.85 o 
  -3   2  21      611.44      591.06     27.31 o 
  -2   2  21        8.73       15.84      4.84 o 
  -1   2  21      141.19      168.46     18.06 o 
   0   2  21       40.56       24.56      7.00 o 
   1   2  21      283.83      291.05     19.12 o 
   2   2  21        5.44       11.61      6.93 o 
   3   2  21      683.01      654.04     55.54 o 
   4   2  21        1.65       -5.12      5.84 o 
   5   2  21       58.64       61.21     16.33 o 
   6   2  21       55.27       49.33     14.95 o 
   7   2  21      298.62      286.21     37.00 o 
  -6   3  21      269.38      285.60     33.10 o 
  -5   3  21      342.92      345.82     22.25 o 
  -4   3  21       32.73       28.85     12.56 o 
  -3   3  21      254.68      215.51     19.80 o 
  -2   3  21       13.31       11.18      6.48 o 
  -1   3  21      250.76      276.58     19.04 o 
   0   3  21       28.76       30.52      7.45 o 
   1   3  21        0.04        2.77      5.23 o 
   2   3  21       81.89      117.95     23.92 o 
   3   3  21       10.96       -1.40      3.80 o 
   4   3  21       42.69       61.23     18.29 o 
   5   3  21       13.96       33.91     14.52 o 
   6   3  21        1.12       11.67     10.58 o 
  -5   4  21      100.10       92.15     22.92 o 
  -4   4  21        0.71       -5.20      7.17 o 
  -3   4  21        4.67        0.51      6.90 o 
  -2   4  21      153.12      152.31     21.15 o 
  -1   4  21      111.25       98.10     19.41 o 
   0   4  21      113.81      133.88     27.81 o 
   1   4  21       19.99        4.62      6.15 o 
   2   4  21      212.38      245.52     37.02 o 
   3   4  21       53.35       49.45     16.80 o 
   4   4  21      374.57      374.71     46.30 o 
   5   4  21        3.92       -4.98      7.15 o 
  -3   5  21       73.96       54.25     17.20 o 
  -2   5  21       17.63       33.11     15.92 o 
  -1   5  21      284.93      335.50     31.90 o 
   0   5  21       77.19       87.16     16.28 o 
   1   5  21      124.16      143.36     29.68 o 
  -6   0  22       78.36       82.80     13.58 o 
  -4   0  22        3.45       -2.72      3.34 o 
  -2   0  22     1213.14     1317.94     47.25 o 
   0   0  22     3036.07     3036.82     80.91 o 
   2   0  22      958.90      944.49     57.02 o 
   4   0  22      200.43      257.51     29.34 o 
   6   0  22      134.09      124.89     20.37 o 
  -7   1  22      110.22      117.21     16.41 o 
  -6   1  22       49.05       47.57      7.24 o 
  -5   1  22      515.53      540.74     23.67 o 
  -4   1  22       28.04       25.81      5.39 o 
  -3   1  22        2.50        3.56      2.95 o 
  -2   1  22      209.67      211.81     13.44 o 
  -1   1  22      179.27      171.64     11.76 o 
   0   1  22        5.05        9.05      2.97 o 
   1   1  22      207.98      224.70     14.09 o 
   2   1  22      250.61      265.34     14.02 o 
   3   1  22       10.24       10.48      4.40 o 
   4   1  22        4.56       11.18      7.45 o 
   5   1  22      112.66      142.90     24.16 o 
   6   1  22       47.42       50.79     14.53 o 
   7   1  22      280.89      290.18     34.62 o 
  -7   2  22      122.10      133.71     24.65 o 
  -6   2  22       90.38      101.69     11.99 o 
  -5   2  22      265.07      270.34     18.59 o 
  -4   2  22        0.10        5.94      2.62 o 
  -3   2  22      588.95      649.04     24.62 o 
  -2   2  22      183.59      212.32     13.67 o 
  -1   2  22       90.39       91.60     10.15 o 
   0   2  22       93.74      110.15     10.99 o 
   1   2  22       41.27       44.01      7.73 o 
   2   2  22       96.41       92.66     10.12 o 
   3   2  22      201.12      177.59     28.35 o 
   4   2  22       57.31       61.17     17.16 o 
   5   2  22       18.79       24.31     11.58 o 
   6   2  22       25.74       27.92     12.38 o 
   7   2  22       19.61       24.70     12.11 o 
  -6   3  22      134.49       95.61     19.39 o 
  -5   3  22       36.08       24.89      7.25 o 
  -4   3  22        2.67        2.40      3.18 o 
  -3   3  22      157.62      164.52     17.64 o 
  -2   3  22       43.20       38.97      8.83 o 
  -1   3  22      251.79      273.97     20.19 o 
   0   3  22       12.23       11.67     13.86 o 
   1   3  22      746.51      724.86     37.01 o 
   2   3  22      118.21       84.74     20.95 o 
   3   3  22       20.41       19.08     11.83 o 
   4   3  22      784.57      914.43     69.10 o 
   5   3  22       16.88       22.36     10.27 o 
   6   3  22       68.56       73.31     19.94 o 
  -4   4  22       39.74       38.64     14.61 o 
  -3   4  22      251.37      319.66     30.72 o 
  -2   4  22       22.29       20.20      8.19 o 
  -1   4  22       78.93       66.98     28.51 o 
   0   4  22      190.52      241.28     37.46 o 
   1   4  22       18.52        7.49      7.80 o 
   2   4  22       60.40       69.84     20.17 o 
   3   4  22      102.11      115.38     26.33 o 
   4   4  22       35.59       59.74     19.24 o 
  -1   5  22        0.32        4.66      7.91 o 
   0   5  22        0.00       -8.12      8.86 o 
  -5   0  23        1.20        5.49      5.62 o 
  -3   0  23      153.39      164.15     17.83 o 
  -1   0  23      855.25      905.86     38.77 o 
   1   0  23       82.13       68.92      9.60 o 
   3   0  23        9.20       12.17      6.54 o 
   5   0  23      144.17      100.14     18.89 o 
  -6   1  23        1.23       -3.92      2.94 o 
  -5   1  23       45.61       52.04      7.58 o 
  -4   1  23       42.99       49.74      8.14 o 
  -3   1  23       13.69        7.69      2.88 o 
  -2   1  23       84.11       77.69      8.35 o 
  -1   1  23      119.54      136.72     10.77 o 
   0   1  23      675.85      695.66     23.25 o 
   1   1  23       46.48       53.28      7.04 o 
   2   1  23       68.81       94.98     13.16 o 
   3   1  23       78.56       88.18     12.33 o 
   4   1  23      141.62      161.72     16.42 o 
   5   1  23       22.43       37.60     13.12 o 
   6   1  23      105.01      144.79     24.91 o 
  -6   2  23      310.68      312.92     21.92 o 
  -5   2  23        5.92       -1.03      2.99 o 
  -4   2  23      535.31      534.15     23.56 o 
  -3   2  23        3.02        1.34      2.04 o 
  -2   2  23       43.96       47.01      6.63 o 
  -1   2  23      577.36      586.78     26.30 o 
   0   2  23        0.08        2.89      2.82 o 
   1   2  23       52.33       50.16      6.82 o 
   2   2  23        9.81       17.01      9.46 o 
   3   2  23        0.29       13.16      7.92 o 
   4   2  23        2.57        1.49      4.17 o 
   5   2  23      207.43      234.35     33.80 o 
   6   2  23       39.28       41.83     14.74 o 
  -5   3  23        0.13       -5.10      4.82 o 
  -4   3  23       47.41       40.56     13.30 o 
  -3   3  23       37.65       43.05      9.14 o 
  -2   3  23      337.95      344.82     26.10 o 
  -1   3  23        2.49        4.41      5.00 o 
   0   3  23       72.28       73.78     12.05 o 
   1   3  23      344.38      335.29     25.84 o 
   2   3  23       11.61       22.07     10.99 o 
   3   3  23      150.84      201.53     33.89 o 
   4   3  23       80.84      104.36     23.24 o 
   5   3  23        0.57        6.15      5.81 o 
  -3   4  23        0.93       -4.03      5.64 o 
  -2   4  23       23.46       28.72      9.77 o 
  -1   4  23      173.19      197.56     24.49 o 
   0   4  23        6.85       -7.39      8.30 o 
   1   4  23        0.14        4.95      7.32 o 
   2   4  23      207.00      233.47     37.41 o 
   3   4  23        0.70       19.03     10.86 o 
  -6   0  24       12.16       13.84      5.81 o 
  -4   0  24        2.15       -2.48      3.20 o 
  -2   0  24      473.32      487.39     30.14 o 
   0   0  24      749.24      839.80     45.08 o 
   2   0  24       31.89       34.70     11.92 o 
   4   0  24      165.88      178.69     25.80 o 
  -6   1  24        7.33        9.93      4.33 o 
  -5   1  24       18.24       12.88      4.26 o 
  -4   1  24        1.44        4.52      2.66 o 
  -3   1  24     1071.16     1136.65     33.63 o 
  -2   1  24      118.87      120.03     10.61 o 
  -1   1  24       55.09       54.45      7.03 o 
   0   1  24       60.84       76.53      7.92 o 
   1   1  24        9.01       11.08      3.64 o 
   2   1  24      122.62      139.09     16.29 o 
   3   1  24       94.53       82.87     12.29 o 
   4   1  24       23.41       14.78      8.39 o 
   5   1  24      295.95      330.05     38.12 o 
   6   1  24      194.78      172.25     27.77 o 
  -5   2  24        9.43        7.33      3.10 o 
  -4   2  24        4.96        3.79      3.41 o 
  -3   2  24       82.24       76.40     10.53 o 
  -2   2  24       33.98       31.48      5.56 o 
  -1   2  24       15.09       14.62      4.37 o 
   0   2  24       14.16       14.80      4.04 o 
   1   2  24      259.76      319.96     15.82 o 
   2   2  24      250.54      259.52     36.14 o 
   3   2  24      252.05      251.27     35.51 o 
   4   2  24      331.41      344.04     41.33 o 
   5   2  24       67.03       95.99     22.37 o 
  -4   3  24      303.37      280.17     31.22 o 
  -3   3  24      219.75      232.66     22.79 o 
  -2   3  24       79.02       85.07     16.64 o 
  -1   3  24      108.82       88.76     13.34 o 
   0   3  24       80.88       89.48     13.74 o 
   1   3  24       96.12       84.00     13.41 o 
   2   3  24        4.80        6.44      4.35 o 
   3   3  24      294.35      322.98     42.20 o 
   4   3  24        6.19        1.13      5.58 o 
  -1   4  24       91.91       99.37     24.67 o 
   0   4  24      171.45      179.97     24.04 o 
   1   4  24       54.22       43.56     16.02 o 
  -5   0  25       15.86       13.59      6.22 o 
  -3   0  25      114.18       93.52     13.82 o 
  -1   0  25      198.65      215.23     19.77 o 
   1   0  25      248.61      265.48     33.77 o 
   3   0  25      325.18      414.14     40.56 o 
  -5   1  25        0.16        1.16      2.21 o 
  -4   1  25      340.66      351.39     21.32 o 
  -3   1  25       48.85       53.79      8.83 o 
  -2   1  25       94.60      100.86      9.96 o 
  -1   1  25       20.53       20.88      4.52 o 
   0   1  25        5.68        6.25      2.95 o 
   1   1  25        8.20        6.88      4.56 o 
   2   1  25      276.99      239.93     21.77 o 
   3   1  25       63.97       89.38     13.20 o 
   4   1  25      463.23      468.93     45.99 o 
   5   1  25        1.62        2.67      4.77 o 
  -5   2  25      507.75      447.42     26.02 o 
  -4   2  25        0.15        6.00      2.80 o 
  -3   2  25       34.47       37.25      6.47 o 
  -2   2  25      180.22      203.61     18.78 o 
  -1   2  25      214.77      241.78     16.00 o 
   0   2  25       49.86       47.62      7.61 o 
   1   2  25        3.27       11.25      5.21 o 
   2   2  25      162.36      187.08     31.39 o 
   3   2  25       17.15       16.41      6.76 o 
   4   2  25        0.00        4.24      5.79 o 
   5   2  25       77.68       57.37     18.38 o 
  -4   3  25       55.27       61.60     16.83 o 
  -2   3  25       60.03       65.56     21.06 o 
  -1   3  25       45.90       51.83     18.57 o 
   0   3  25       83.90       86.60     23.31 o 
   1   3  25      110.86       88.95     23.54 o 
   2   3  25      130.33      155.82     30.59 o 
   3   3  25       36.46       31.34     13.85 o 
   4   3  25      321.26      379.12     46.84 o 
  -4   0  26       32.22       35.55      9.18 o 
  -2   0  26        2.32       -0.21     11.79 o 
   0   0  26        8.97       21.33      5.52 o 
   2   0  26      461.88      557.86     48.82 o 
   4   0  26      112.97      115.75     21.57 o 
  -5   1  26      133.73      131.79     14.48 o 
  -4   1  26       30.39       21.20      5.97 o 
  -3   1  26      390.69      426.02     21.52 o 
  -2   1  26      305.03      296.94     18.38 o 
  -1   1  26       76.74       74.12      8.53 o 
   0   1  26      156.13      170.46     13.36 o 
   1   1  26      120.27       94.34     14.68 o 
   2   1  26       32.41       32.24      8.37 o 
   3   1  26      105.62      127.31     24.75 o 
   4   1  26       45.59       74.41     18.48 o 
   5   1  26      272.72      282.48     36.58 o 
  -4   2  26      319.36      343.83     22.71 o 
  -3   2  26       54.52       51.72      7.79 o 
  -2   2  26        3.64        2.82      3.24 o 
  -1   2  26        1.67        4.90      2.77 o 
   0   2  26      348.05      322.16     23.65 o 
   1   2  26       22.90       12.35      7.73 o 
   2   2  26      683.97      700.12     61.59 o 
   3   2  26      284.05      342.98     43.27 o 
   4   2  26       23.66       19.42     11.06 o 
  -2   3  26        9.09       13.94      7.42 o 
  -1   3  26        9.86       12.48      5.55 o 
   0   3  26      101.10       87.24     23.18 o 
   1   3  26        2.06        6.55      7.50 o 
   2   3  26       34.53       59.37     19.93 o 
  -3   0  27        0.59        7.18      5.10 o 
  -1   0  27      193.39      189.04     19.57 o 
   1   0  27      401.90      420.24     44.12 o 
   3   0  27       70.66       82.30     18.86 o 
  -4   1  27       28.93       25.96      6.28 o 
  -3   1  27        5.10        0.87      2.13 o 
  -2   1  27        2.45        9.69      3.41 o 
  -1   1  27        2.71        0.85      6.55 o 
   0   1  27      123.11      134.32     15.62 o 
   1   1  27        7.24       11.47      5.66 o 
   2   1  27      112.64      115.75     24.54 o 
   3   1  27        3.65       13.30      8.52 o 
   4   1  27       42.59       51.94     16.09 o 
  -3   2  27       14.74       -1.90      3.38 o 
  -2   2  27      213.52      227.18     24.31 o 
  -1   2  27       89.36      112.54     11.56 o 
   0   2  27       51.82       44.71      9.28 o 
   1   2  27      342.94      311.68     28.45 o 
   2   2  27       40.97       40.23     15.48 o 
   3   2  27       78.62       66.06     19.46 o 
  -2   0  28      249.47      230.93     32.56 o 
   0   0  28        6.84        4.57      5.38 o 
   2   0  28       82.91       59.26     17.15 o 
  -2   1  28      150.36      143.10     14.16 o 
  -1   1  28      570.45      618.38     31.34 o 
   0   1  28      155.73      164.07     14.89 o 
   1   1  28      229.66      257.83     20.55 o 
   2   1  28        0.31       13.25      9.15 o 
  -1   2  28        6.35        6.20      3.84 o 
   0   2  28       36.00       46.13     11.25 o 
   1   2  28       27.79       54.02     12.25 o 
  -1   0  29      311.53      291.40     41.29 o 
   1   0  29      448.82      487.24     36.77 o 
                                                 
